# Supplementary material for: N-[(E)-4-Chloro­benzyl­idene]-2,4-dimethyl­aniline
Source: Acta Crystallogr Sect E Struct Rep Online. 2011 Jul 6;67(Pt 8):o1932. doi: 10.1107/S1600536811026109 (PMC3212319; doi:10.1107/S1600536811026109)
Supplement: Supplementary file 2 [file e-67-o1932-Isup2.hkl]

# 
# h,k,l, Fc-squared, Fo-squared, sigma(Fo-squared) and status flag 
# 
data_I
_shelx_title ' gkn9n_0m in Cc (100K)' 
_shelx_refln_list_code          4 
_shelx_F_calc_maximum      258.48 
_exptl_crystal_F_000       512.00 
_reflns_d_resolution_high  0.6873 
 
loop_ 
 _symmetry_equiv_pos_as_xyz 
 'x, y, z' 
 'x, -y, z+1/2' 
 'x+1/2, y+1/2, z' 
 'x+1/2, -y+1/2, z+1/2' 
 
_cell_length_a     7.2852 
_cell_length_b    15.2715 
_cell_length_c    11.5382 
_cell_angle_alpha  90.000 
_cell_angle_beta   96.304 
_cell_angle_gamma  90.000 
 
_shelx_F_squared_multiplier     1.000 
 
loop_ 
 _refln_index_h 
 _refln_index_k 
 _refln_index_l 
 _refln_F_squared_calc 
 _refln_F_squared_meas 
 _refln_F_squared_sigma 
 _refln_observed_status 
  -2   0 -16      280.79      313.03     25.29 o 
   0   0 -16      519.08      572.60     34.36 o 
   2   0 -16      327.18      387.34     28.41 o 
   4   0 -16      268.73      247.83     22.68 o 
  -1   1 -16       15.63       19.29      6.79 o 
   1   1 -16       17.07       24.33      7.45 o 
   3   1 -16        4.16       -4.39      4.39 o 
   0   2 -16       18.44       18.04      6.73 o 
   2   2 -16       28.20       41.68     10.86 o 
   4   2 -16        8.88       -6.78      6.78 o 
  -1   3 -16      106.75       96.04     12.28 o 
   1   3 -16      265.56      293.04     20.71 o 
   3   3 -16       99.17       96.84     17.97 o 
   0   4 -16      329.48      373.27     19.62 o 
   2   4 -16      208.21      178.89     69.86 o 
   1   5 -16      382.30      407.11     20.60 o 
   3   5 -16      112.15       73.77     26.82 o 
   0   6 -16        8.85       12.55      6.53 o 
   2   6 -16       71.77       59.36     22.17 o 
  -3   1 -15       17.93       10.23      6.20 o 
  -1   1 -15       97.60       90.58     11.49 o 
   1   1 -15      107.67      132.22     20.55 o 
   3   1 -15      110.61      100.50     16.41 o 
   5   1 -15      159.25      182.85     14.13 o 
  -2   2 -15      173.00      162.41     15.07 o 
   0   2 -15       75.10       80.58     10.99 o 
   2   2 -15      149.57      128.25     13.35 o 
   4   2 -15      183.21      147.69     43.69 o 
  -3   3 -15        5.38       11.43      5.77 o 
  -1   3 -15       58.98       59.34     23.37 o 
   1   3 -15      177.00      190.95     14.01 o 
   3   3 -15      114.84      108.21     14.21 o 
   5   3 -15       30.56       22.89      7.48 o 
  -2   4 -15       68.29       63.72      9.96 o 
   0   4 -15       24.13       14.83      6.46 o 
   2   4 -15        4.31        3.92      5.29 o 
   4   4 -15        2.21       11.66      5.71 o 
  -1   5 -15      101.34      137.04     13.95 o 
   1   5 -15       54.03       63.19     22.31 o 
   3   5 -15        2.32       -2.42      5.17 o 
   5   5 -15       94.64       76.91     23.12 o 
  -2   6 -15      344.99      397.93     19.79 o 
   0   6 -15      158.48      187.07     14.05 o 
   2   6 -15      222.64      245.48     11.83 o 
   4   6 -15      351.25      336.15     20.38 o 
  -1   7 -15       19.43       13.30      4.56 o 
   1   7 -15       19.59        9.49      5.10 o 
   3   7 -15      218.45      232.61     13.21 o 
   0   8 -15       10.86        2.66      3.91 o 
   2   8 -15       50.74       38.67      6.14 o 
   1   9 -15       58.65       59.70     14.08 o 
   3   9 -15      154.63      168.49     22.81 o 
  -4   0 -14       63.24       57.86     12.95 o 
  -2   0 -14      111.10      113.47     17.34 o 
   0   0 -14       52.77       58.81     12.76 o 
   2   0 -14      134.39      163.46     17.78 o 
   4   0 -14       66.33       31.08     12.53 o 
   6   0 -14       62.54       55.82     13.23 o 
  -3   1 -14       69.96       67.89      7.34 o 
  -1   1 -14        2.18       -2.01      4.61 o 
   1   1 -14      172.70      178.01     15.97 o 
   3   1 -14      345.53      294.59     71.25 o 
   5   1 -14      196.97      225.61     25.11 o 
  -4   2 -14      114.23       94.07     14.84 o 
  -2   2 -14       46.82       49.96      8.74 o 
   0   2 -14        1.45       12.38      5.42 o 
   2   2 -14       19.54        6.78      7.16 o 
   4   2 -14       14.92        2.41     16.27 o 
   6   2 -14       33.04       42.50     10.51 o 
  -3   3 -14      230.36      254.41     11.55 o 
  -1   3 -14      285.53      326.85     17.19 o 
   1   3 -14      185.45      175.17     21.00 o 
   3   3 -14      127.06      145.67     12.84 o 
   5   3 -14       27.19       20.24      4.67 o 
  -4   4 -14       64.39       49.50      9.87 o 
  -2   4 -14      182.67      199.37     13.66 o 
   0   4 -14       97.42      118.52     12.35 o 
   2   4 -14       44.08       34.84      5.30 o 
   4   4 -14       34.91       32.99      5.33 o 
   6   4 -14       55.57       51.87     11.53 o 
  -3   5 -14      191.24      208.52     17.00 o 
  -1   5 -14      127.03      144.75     10.80 o 
   1   5 -14       31.94       23.93      4.95 o 
   3   5 -14       65.11       57.51      6.63 o 
   5   5 -14       91.20       84.98      8.07 o 
  -2   6 -14      151.92      162.62     13.56 o 
   0   6 -14       90.61      113.03     11.78 o 
   2   6 -14      200.04      199.12     10.33 o 
   4   6 -14      373.50      309.19     68.06 o 
   6   6 -14      221.22      219.36     21.70 o 
  -3   7 -14       35.15       51.76     10.72 o 
  -1   7 -14       15.98       13.19      5.86 o 
   1   7 -14      313.80      340.17     19.25 o 
   3   7 -14      408.96      428.91     15.18 o 
   5   7 -14       54.44       60.59     14.35 o 
  -2   8 -14      186.93      176.52     17.06 o 
   0   8 -14      312.43      306.68     16.85 o 
   2   8 -14       81.59       76.50      7.89 o 
   4   8 -14        8.18       22.87      4.57 o 
  -1   9 -14      137.56      141.22     11.53 o 
   1   9 -14      221.22      261.38     12.18 o 
   3   9 -14      230.76      254.10     12.08 o 
  -2  10 -14       14.26       10.49      7.00 o 
   0  10 -14       18.99        8.57      4.73 o 
   2  10 -14        1.13        8.82      5.66 o 
   4  10 -14       55.08       63.17     21.10 o 
  -1  11 -14      152.07      163.90     15.64 o 
   1  11 -14      184.31      209.68     13.63 o 
   3  11 -14      118.61      108.80     11.47 o 
   2  12 -14       81.79       67.68     15.32 o 
  -5   1 -13      217.04      211.09     16.53 o 
  -3   1 -13      490.96      531.01     13.04 o 
  -1   1 -13      360.33      381.95     29.55 o 
   1   1 -13      101.11       95.87     11.67 o 
   3   1 -13      128.23      131.78     11.57 o 
   5   1 -13       79.84      105.72     18.37 o 
   7   1 -13        5.91        9.09      6.98 o 
  -4   2 -13       39.06       33.78      6.42 o 
  -2   2 -13       37.88       36.18      7.46 o 
   0   2 -13      147.21      150.73     11.45 o 
   2   2 -13      442.23      446.16     15.84 o 
   4   2 -13      322.93      326.42     12.19 o 
   6   2 -13      116.01      124.51      9.37 o 
  -5   3 -13      147.89      143.18     13.75 o 
  -3   3 -13      621.71      609.24     17.09 o 
  -1   3 -13      854.21      850.13     26.52 o 
   1   3 -13      447.53      443.05     15.55 o 
   3   3 -13      154.67      153.88     18.16 o 
   5   3 -13       77.73       88.01      7.80 o 
   7   3 -13       44.97       44.38      7.26 o 
  -4   4 -13       80.26       65.56     11.03 o 
  -2   4 -13       28.42       26.17      3.98 o 
   0   4 -13       36.82       23.39      4.39 o 
   2   4 -13       11.87       11.70      5.43 o 
   4   4 -13       25.68       27.34      6.87 o 
   6   4 -13       58.85       51.27     11.55 o 
  -5   5 -13       37.38       41.13      9.34 o 
  -3   5 -13      166.18      166.77      7.86 o 
  -1   5 -13      268.76      289.24     11.52 o 
   1   5 -13      205.06      206.09     18.85 o 
   3   5 -13      776.61      774.35     19.39 o 
   5   5 -13      840.71      885.76     21.46 o 
   7   5 -13      304.01      320.18     16.02 o 
  -4   6 -13      330.46      329.91     20.63 o 
  -2   6 -13      135.30      129.80      7.57 o 
   0   6 -13      107.25      108.76      8.45 o 
   2   6 -13      214.90      202.21     10.32 o 
   4   6 -13      124.06      104.87     22.87 o 
   6   6 -13       79.10       73.21      9.12 o 
  -3   7 -13      422.64      437.29     16.64 o 
  -1   7 -13      332.35      336.23     12.78 o 
   1   7 -13      139.11      154.94      9.00 o 
   3   7 -13      135.11      142.51      8.75 o 
   5   7 -13       68.73       74.25      7.72 o 
  -4   8 -13      104.14      105.98      9.91 o 
  -2   8 -13       72.70       72.07     17.23 o 
   0   8 -13       26.42       30.41      5.34 o 
   2   8 -13       62.45       60.62      8.08 o 
   4   8 -13      183.31      207.28     10.69 o 
   6   8 -13      123.81      132.55     16.96 o 
  -3   9 -13       21.15        6.44      3.89 o 
  -1   9 -13       34.65       36.65      6.60 o 
   1   9 -13       67.15       70.64     10.71 o 
   3   9 -13       37.09       36.41      5.80 o 
   5   9 -13      281.05      285.46     16.53 o 
  -2  10 -13      261.16      234.36     17.96 o 
   0  10 -13      154.22      139.65     11.15 o 
   2  10 -13       54.09       53.95      6.62 o 
   4  10 -13       36.48       52.48      9.39 o 
  -3  11 -13       43.05       33.99      8.78 o 
  -1  11 -13       76.79       64.76      9.45 o 
   1  11 -13       15.16       11.70      5.03 o 
   3  11 -13       42.59       38.83      7.21 o 
  -2  12 -13       62.49       43.04      9.69 o 
   0  12 -13       55.50       60.48      8.63 o 
   2  12 -13      147.94      127.67     12.09 o 
   4  12 -13      158.23      153.32     13.55 o 
  -1  13 -13       66.99       70.47     11.82 o 
   1  13 -13      108.68      115.81     11.74 o 
   3  13 -13      128.13      136.53     12.67 o 
  -6   0 -12      157.17      145.57      9.84 o 
  -4   0 -12      164.27      161.74     10.22 o 
  -2   0 -12      292.82      312.96     13.16 o 
   0   0 -12      205.42      208.46     17.52 o 
   2   0 -12      191.67      160.30     18.91 o 
   4   0 -12      626.65      670.02     19.38 o 
   6   0 -12      343.60      364.09     15.09 o 
  -5   1 -12      141.06      149.63      7.65 o 
  -3   1 -12       90.94       88.48      6.05 o 
  -1   1 -12      270.19      294.19     14.86 o 
   1   1 -12      308.05      318.71     10.68 o 
   3   1 -12      101.15      102.50      7.04 o 
   5   1 -12      113.81      117.20      8.09 o 
   7   1 -12       46.33       50.30      9.81 o 
  -6   2 -12        4.48        1.54      3.50 o 
  -4   2 -12       75.18       69.00      8.36 o 
  -2   2 -12      357.32      349.65     12.10 o 
   0   2 -12      349.24      339.31     11.31 o 
   2   2 -12      105.07      107.89      9.27 o 
   4   2 -12       47.82       44.90      6.70 o 
   6   2 -12       50.99       47.32      7.24 o 
   8   2 -12       38.83       35.66      9.77 o 
  -5   3 -12        4.41        5.68      5.54 o 
  -3   3 -12       73.92       86.62      6.11 o 
  -1   3 -12       87.08       80.36      6.69 o 
   1   3 -12      574.14      563.32     17.62 o 
   3   3 -12      471.07      480.39     16.31 o 
   5   3 -12        6.50       11.13      5.43 o 
   7   3 -12      138.90      149.73     32.38 o 
  -6   4 -12       43.34       50.71     19.81 o 
  -4   4 -12      191.73      200.57     15.40 o 
  -2   4 -12      832.75      829.28     34.48 o 
   0   4 -12     1358.02     1310.84     24.74 o 
   2   4 -12      893.89      874.52     19.53 o 
   4   4 -12      343.75      356.34     13.70 o 
   6   4 -12       93.58       82.86      9.24 o 
  -5   5 -12       36.79       31.70      8.63 o 
  -3   5 -12       49.00       51.78      5.03 o 
  -1   5 -12       89.92       91.03      7.40 o 
   1   5 -12      348.63      353.05     14.27 o 
   3   5 -12      641.00      663.41     17.20 o 
   5   5 -12      698.98      724.11     20.34 o 
   7   5 -12      441.95      416.69     17.87 o 
  -4   6 -12       28.34       18.52      4.67 o 
  -2   6 -12       10.38       10.26      3.07 o 
   0   6 -12       96.09       92.04      7.58 o 
   2   6 -12      285.04      260.29     22.80 o 
   4   6 -12      177.70      168.27     10.89 o 
   6   6 -12       93.01       82.90     29.88 o 
  -5   7 -12       18.65       24.21     11.28 o 
  -3   7 -12        9.90        4.33      9.88 o 
  -1   7 -12      255.43      247.96     10.67 o 
   1   7 -12      301.40      276.82     11.10 o 
   3   7 -12       50.15       45.86      5.83 o 
   5   7 -12      301.15      324.32     12.85 o 
   7   7 -12      150.66      170.39     12.21 o 
  -4   8 -12       85.27       68.46      8.11 o 
  -2   8 -12      218.90      223.47      9.77 o 
   0   8 -12      308.02      322.45     12.25 o 
   2   8 -12      222.36      240.09     10.66 o 
   4   8 -12      185.77      204.60     10.05 o 
   6   8 -12      272.88      304.18     15.56 o 
  -5   9 -12      179.42      162.37     15.50 o 
  -3   9 -12       96.70      100.33      9.51 o 
  -1   9 -12      156.77      159.57     10.67 o 
   1   9 -12      157.66      158.45     18.08 o 
   3   9 -12       40.99       52.60      6.35 o 
   5   9 -12        0.31       -3.91      8.03 o 
  -4  10 -12       89.94       82.60      9.10 o 
  -2  10 -12       71.18       56.61      7.45 o 
   0  10 -12       74.42       85.39     10.84 o 
   2  10 -12       43.62       57.48      6.56 o 
   4  10 -12        2.49       18.49     10.62 o 
   6  10 -12       98.68      101.25     11.71 o 
  -3  11 -12       38.22       30.88      6.35 o 
  -1  11 -12        6.24        5.63      3.99 o 
   1  11 -12       19.66       12.62      4.77 o 
   3  11 -12       17.49        3.57      4.37 o 
   5  11 -12        0.10       -0.28      3.41 o 
  -2  12 -12      272.23      290.44     20.14 o 
   0  12 -12      545.38      584.66     22.70 o 
   2  12 -12      703.89      689.97     23.35 o 
   4  12 -12      550.29      560.94     21.58 o 
  -3  13 -12       62.98       51.67     10.29 o 
  -1  13 -12       52.33       31.89     17.58 o 
   1  13 -12      106.13      103.02     10.94 o 
   3  13 -12      405.04      398.54     18.13 o 
  -2  14 -12        4.08        2.14      4.66 o 
   0  14 -12        1.93        2.10      4.07 o 
   2  14 -12       76.26       61.03      8.90 o 
   4  14 -12      179.06      191.91     21.16 o 
   1  15 -12       22.44       16.26      7.74 o 
  -7   1 -11        0.20        1.40      2.59 o 
  -5   1 -11       38.31       37.55      3.98 o 
  -3   1 -11      128.54      118.30      4.51 o 
  -1   1 -11      233.23      240.66      8.85 o 
   1   1 -11      151.92      147.39      7.10 o 
   3   1 -11      214.97      236.11      7.46 o 
   5   1 -11      510.89      529.37     18.21 o 
   7   1 -11      258.36      291.87     21.05 o 
  -6   2 -11      160.21      153.21      9.77 o 
  -4   2 -11      354.67      362.62      7.86 o 
  -2   2 -11      673.55      699.89     11.90 o 
   0   2 -11      981.47      991.10     19.80 o 
   2   2 -11      663.02      662.65     15.63 o 
   4   2 -11      229.65      240.96     13.51 o 
   6   2 -11      156.67      159.87     14.70 o 
  -7   3 -11       49.70       35.77      7.74 o 
  -5   3 -11       31.27       27.74      4.10 o 
  -3   3 -11        3.60        9.48      2.35 o 
  -1   3 -11      113.54      123.15      6.71 o 
   1   3 -11      156.93      168.16      8.02 o 
   3   3 -11        9.53       11.80      3.29 o 
   5   3 -11      150.09      150.87      8.24 o 
   7   3 -11      156.66      161.68     32.43 o 
  -6   4 -11       39.42       26.54      4.39 o 
  -4   4 -11       50.00       39.52      4.60 o 
  -2   4 -11      140.61      125.99      6.29 o 
   0   4 -11      110.95      114.07      7.09 o 
   2   4 -11       15.09       21.23      3.97 o 
   4   4 -11       71.68       65.94     16.19 o 
   6   4 -11       90.73       86.19     13.50 o 
   8   4 -11       15.16        5.48      7.01 o 
  -5   5 -11       33.18       39.97      4.97 o 
  -3   5 -11       62.67       73.56      5.68 o 
  -1   5 -11       33.28       19.13      3.24 o 
   1   5 -11      539.42      515.70     16.92 o 
   3   5 -11      494.51      498.30     14.27 o 
   5   5 -11      198.91      221.57      9.78 o 
   7   5 -11      184.89      169.93     11.79 o 
  -6   6 -11      348.25      357.80     33.29 o 
  -4   6 -11      420.24      439.55     12.40 o 
  -2   6 -11      242.69      253.41      8.62 o 
   0   6 -11      290.57      289.01     10.75 o 
   2   6 -11      730.09      702.71     17.27 o 
   4   6 -11      923.90      926.73     20.40 o 
   6   6 -11      555.80      603.83     20.57 o 
   8   6 -11      165.21      136.78     15.96 o 
  -5   7 -11      543.27      555.75     22.60 o 
  -3   7 -11      439.26      451.82     25.09 o 
  -1   7 -11      148.72      163.09      8.52 o 
   1   7 -11       42.76       47.62      5.63 o 
   3   7 -11       88.98       93.51      9.57 o 
   5   7 -11      234.21      203.97     13.09 o 
   7   7 -11      187.57      179.62     22.28 o 
  -6   8 -11       78.11       56.06      8.27 o 
  -4   8 -11      103.24      111.28      9.93 o 
  -2   8 -11       35.16       37.86      4.92 o 
   0   8 -11       10.55       15.35      3.92 o 
   2   8 -11        7.14        0.15      2.77 o 
   4   8 -11       21.96       17.24      6.93 o 
   6   8 -11      134.48      137.87     18.82 o 
  -5   9 -11       73.56       69.87      6.63 o 
  -3   9 -11       52.60       60.00      7.29 o 
  -1   9 -11      332.59      328.58     14.19 o 
   1   9 -11      206.43      215.26      9.87 o 
   3   9 -11      228.36      226.68     10.30 o 
   5   9 -11       48.17       41.69      7.35 o 
   7   9 -11      100.54      112.77     14.55 o 
  -4  10 -11      268.89      288.81     28.99 o 
  -2  10 -11      100.80       92.85      7.51 o 
   0  10 -11        8.23        5.58      3.88 o 
   2  10 -11        8.59       11.09      5.17 o 
   4  10 -11      123.09      166.45     13.81 o 
   6  10 -11      151.23      182.66     23.76 o 
  -5  11 -11       49.93       52.86     10.36 o 
  -3  11 -11      141.71      148.44     10.08 o 
  -1  11 -11      258.38      248.44     17.58 o 
   1  11 -11      415.64      410.55     16.75 o 
   3  11 -11      188.49      193.97     11.99 o 
   5  11 -11       50.81       39.66      9.90 o 
  -4  12 -11       12.76        7.24      6.93 o 
  -2  12 -11        0.89        0.33      3.15 o 
   0  12 -11       65.23       69.77      8.56 o 
   2  12 -11       99.40      102.05     19.56 o 
   4  12 -11      185.19      188.18     12.48 o 
   6  12 -11      118.70      105.55     13.11 o 
  -3  13 -11      213.86      244.21     13.04 o 
  -1  13 -11      146.88      138.75     11.33 o 
   1  13 -11       96.25      111.45     10.61 o 
   3  13 -11      177.25      180.76     12.29 o 
   5  13 -11      303.93      323.66     16.49 o 
  -2  14 -11      411.39      434.67     25.02 o 
   0  14 -11      275.83      299.06     19.96 o 
   2  14 -11      129.25      160.96     24.64 o 
   4  14 -11       87.46      116.80     11.99 o 
  -1  15 -11      515.96      515.93     27.32 o 
   1  15 -11      354.97      367.11     17.37 o 
   3  15 -11      201.56      222.18     36.83 o 
   0  16 -11       49.63       53.63      8.44 o 
   2  16 -11       12.55       19.48      5.82 o 
  -6   0 -10      434.56      457.12     20.53 o 
  -4   0 -10      515.68      561.13     13.37 o 
  -2   0 -10      217.70      212.88      6.11 o 
   0   0 -10      298.30      276.03     10.20 o 
   2   0 -10      425.06      403.46     15.88 o 
   4   0 -10       98.95       84.75     23.51 o 
   6   0 -10      237.21      289.88     19.61 o 
  -7   1 -10      287.47      315.07      9.86 o 
  -5   1 -10      312.40      329.87      8.95 o 
  -3   1 -10      121.80      122.87      3.92 o 
  -1   1 -10       83.69       79.28      3.74 o 
   1   1 -10      521.33      529.30     12.55 o 
   3   1 -10      673.93      674.76     12.33 o 
   5   1 -10       87.04       79.41      6.58 o 
  -6   2 -10       59.43       62.31      5.10 o 
  -4   2 -10       26.44       27.27      2.46 o 
  -2   2 -10       77.10       84.29      3.61 o 
   0   2 -10      595.13      664.68     14.74 o 
   2   2 -10      575.25      557.59     10.73 o 
   4   2 -10      100.64       89.50      5.09 o 
   6   2 -10       52.55       59.88      7.56 o 
  -7   3 -10       47.33       44.55      6.54 o 
  -5   3 -10       74.58       72.46      5.13 o 
  -3   3 -10      570.39      541.39      9.01 o 
  -1   3 -10     2286.02     2275.76     27.83 o 
   1   3 -10     2249.48     2233.32     38.43 o 
   3   3 -10      505.85      463.18     12.74 o 
   5   3 -10      110.86      111.00      8.96 o 
   7   3 -10       97.39       87.98     13.83 o 
  -6   4 -10      140.29      132.78      9.05 o 
  -4   4 -10      621.88      626.06     14.08 o 
  -2   4 -10     1325.65     1248.93     16.28 o 
   0   4 -10     1349.55     1335.52     29.88 o 
   2   4 -10      919.62      939.24     18.90 o 
   4   4 -10      470.78      496.22     13.71 o 
   6   4 -10      128.39      159.56     19.53 o 
  -7   5 -10       19.64       12.64      4.13 o 
  -5   5 -10       43.35       29.99      4.22 o 
  -3   5 -10      223.90      215.22      6.46 o 
  -1   5 -10      865.95      807.42     14.80 o 
   1   5 -10     1129.74     1083.24     20.71 o 
   3   5 -10      570.46      546.34     16.97 o 
   5   5 -10      118.52      128.07     14.39 o 
   7   5 -10       17.40       11.73      5.21 o 
  -6   6 -10      142.66      146.25      8.63 o 
  -4   6 -10      148.96      138.73      6.89 o 
  -2   6 -10        7.63       11.15      2.21 o 
   0   6 -10      131.86      139.09      7.57 o 
   2   6 -10      315.69      286.88     12.80 o 
   4   6 -10      430.59      429.47     14.83 o 
   6   6 -10      248.46      255.52     13.22 o 
   8   6 -10       79.15       82.60     12.96 o 
  -7   7 -10      152.60      111.91     13.55 o 
  -5   7 -10      102.85       99.98     12.48 o 
  -3   7 -10       76.20       74.60      5.16 o 
  -1   7 -10      143.83      143.35      7.61 o 
   1   7 -10      277.50      272.90     10.11 o 
   3   7 -10      537.29      520.12     14.40 o 
   5   7 -10       80.12       59.72      6.51 o 
   7   7 -10       91.07      126.58     11.65 o 
  -6   8 -10        7.82        8.07      4.11 o 
  -4   8 -10       26.37       20.59      3.89 o 
  -2   8 -10        7.71        5.17      4.64 o 
   0   8 -10       55.02       46.76      8.83 o 
   2   8 -10       65.86       71.20      6.51 o 
   4   8 -10        3.76        3.92      2.83 o 
   6   8 -10       22.52       12.30      4.85 o 
   8   8 -10       24.46        6.96      4.83 o 
  -5   9 -10      440.66      430.11     13.12 o 
  -3   9 -10     1052.65     1075.19     20.07 o 
  -1   9 -10      968.15      981.80     19.80 o 
   1   9 -10      383.54      354.34     12.11 o 
   3   9 -10      132.68      129.94     10.49 o 
   5   9 -10      116.18      117.30     10.79 o 
   7   9 -10      188.79      202.46     14.88 o 
  -6  10 -10       52.57       53.74      7.37 o 
  -4  10 -10      150.48      147.37      7.63 o 
  -2  10 -10      229.64      230.28      9.43 o 
   0  10 -10      114.49       97.97      9.13 o 
   2  10 -10       50.73       50.67      7.17 o 
   4  10 -10       50.19       58.91      6.44 o 
   6  10 -10        7.28       11.24      9.77 o 
  -5  11 -10       88.65       86.79      7.39 o 
  -3  11 -10       39.83       38.98      8.63 o 
  -1  11 -10       90.90       71.55     10.65 o 
   1  11 -10      378.29      343.52     15.04 o 
   3  11 -10      375.54      400.52     16.46 o 
   5  11 -10      273.31      276.51     29.09 o 
   7  11 -10      210.89      230.02     13.96 o 
  -4  12 -10       37.09       38.93      5.07 o 
  -2  12 -10      100.38       91.24     14.01 o 
   0  12 -10      260.42      263.83     13.28 o 
   2  12 -10      255.00      231.53     12.64 o 
   4  12 -10       62.47       66.95      8.51 o 
   6  12 -10        3.63        0.91      4.28 o 
  -5  13 -10      184.31      146.24     16.79 o 
  -3  13 -10      215.06      208.73     12.24 o 
  -1  13 -10       89.49       84.70      9.17 o 
   1  13 -10      315.70      335.63     15.28 o 
   3  13 -10      582.81      638.76     22.03 o 
   5  13 -10      467.45      495.01     19.97 o 
  -4  14 -10      101.25      108.42     10.25 o 
  -2  14 -10       77.06       71.77      8.14 o 
   0  14 -10       81.60       76.49      8.92 o 
   2  14 -10       93.65       93.04     24.41 o 
   4  14 -10      154.27      159.77     11.66 o 
  -3  15 -10       84.11       74.97     13.51 o 
  -1  15 -10      141.63      133.46     15.68 o 
   1  15 -10      201.88      197.83     12.48 o 
   3  15 -10       66.33       66.25      8.73 o 
   5  15 -10        8.04        5.38      4.85 o 
  -2  16 -10      130.83      113.17     14.95 o 
   0  16 -10      121.97      114.80     11.15 o 
   2  16 -10       33.67       20.10      5.95 o 
   4  16 -10       14.77       11.05      7.01 o 
  -1  17 -10      158.99      135.37     16.43 o 
   1  17 -10       46.73       40.78     13.77 o 
   3  17 -10      168.41      149.47     14.35 o 
  -7   1  -9       26.36       17.60      3.48 o 
  -5   1  -9      120.76      112.72      4.63 o 
  -3   1  -9      146.78      148.49      3.72 o 
  -1   1  -9      168.24      171.27      3.88 o 
   1   1  -9      820.02      802.62     12.68 o 
   3   1  -9     1357.00     1352.41     18.54 o 
   5   1  -9      520.98      519.08     17.55 o 
  -8   2  -9       30.95       25.76      4.25 o 
  -6   2  -9      155.12      167.72      6.70 o 
  -4   2  -9      523.45      512.40      7.55 o 
  -2   2  -9     1153.42     1120.35     12.78 o 
   0   2  -9     1445.67     1392.04     22.19 o 
   2   2  -9      887.01      817.60     20.29 o 
   4   2  -9      274.52      262.50      9.39 o 
   6   2  -9      473.10      498.31     17.29 o 
  -7   3  -9        3.88        1.13      2.66 o 
  -5   3  -9       46.06       48.25      3.66 o 
  -3   3  -9      415.47      442.50      7.72 o 
  -1   3  -9      685.99      692.57     10.36 o 
   1   3  -9      524.39      547.29     10.64 o 
   3   3  -9      545.26      548.85     10.57 o 
   5   3  -9      284.55      292.13     10.25 o 
   7   3  -9       58.25       44.82     10.16 o 
  -6   4  -9       44.19       34.93      4.48 o 
  -4   4  -9      253.64      245.68      7.07 o 
  -2   4  -9      274.39      309.42      6.17 o 
   0   4  -9       86.54      113.81      5.15 o 
   2   4  -9       32.31       23.90      6.87 o 
   4   4  -9       24.32       18.00      4.73 o 
   6   4  -9       15.81       13.49      7.21 o 
  -7   5  -9      295.77      286.61     13.53 o 
  -5   5  -9      754.23      752.26     16.32 o 
  -3   5  -9      608.62      593.53     11.44 o 
  -1   5  -9      159.15      141.93      4.73 o 
   1   5  -9       15.85       12.22      2.95 o 
   3   5  -9      568.49      495.57     15.40 o 
   5   5  -9      571.44      545.75     21.89 o 
   7   5  -9       61.30       61.88     11.55 o 
  -6   6  -9       86.56      102.42      8.44 o 
  -4   6  -9      118.72      106.59      6.39 o 
  -2   6  -9       89.77       95.02      4.33 o 
   0   6  -9      164.64      166.44      7.64 o 
   2   6  -9      355.29      364.32     11.17 o 
   4   6  -9      322.05      371.72     12.88 o 
   6   6  -9      174.61      181.98     13.30 o 
  -7   7  -9       59.12       46.31     22.93 o 
  -5   7  -9       26.28       33.33      4.45 o 
  -3   7  -9       17.07       21.49      2.98 o 
  -1   7  -9      188.73      185.80      5.57 o 
   1   7  -9     1100.63     1012.64     19.74 o 
   3   7  -9     1957.30     1881.88     29.83 o 
   5   7  -9     1464.27     1433.21     25.66 o 
   7   7  -9      417.32      379.46     16.45 o 
  -6   8  -9       59.07       52.25      5.64 o 
  -4   8  -9      194.60      194.74      8.27 o 
  -2   8  -9      224.08      223.78      7.00 o 
   0   8  -9      165.86      169.71     11.65 o 
   2   8  -9      258.36      282.21     11.27 o 
   4   8  -9      280.50      281.19     22.02 o 
   6   8  -9       69.49       66.75      8.29 o 
   8   8  -9       53.75       41.78      7.71 o 
  -7   9  -9       12.10       10.97      4.17 o 
  -5   9  -9      355.67      365.04     12.38 o 
  -3   9  -9      786.10      823.32     16.72 o 
  -1   9  -9      193.27      201.71      8.28 o 
   1   9  -9      169.46      188.35      8.54 o 
   3   9  -9       64.33       79.36      6.87 o 
   5   9  -9       58.54       59.36      7.74 o 
   7   9  -9       59.34       51.63      8.07 o 
  -6  10  -9       20.30       15.07      4.16 o 
  -4  10  -9      132.13      132.92      9.98 o 
  -2  10  -9      399.62      381.30     12.73 o 
   0  10  -9      469.21      453.04     23.44 o 
   2  10  -9      633.95      626.92     15.92 o 
   4  10  -9      525.94      475.30     14.16 o 
   6  10  -9      143.20      141.62     11.06 o 
   8  10  -9       87.98       89.33     10.29 o 
  -5  11  -9      347.91      364.12     12.17 o 
  -3  11  -9      583.36      571.19     14.15 o 
  -1  11  -9      664.09      669.76     23.56 o 
   1  11  -9      236.71      242.27     12.02 o 
   3  11  -9       58.16       74.69      8.23 o 
   5  11  -9       50.76       56.28      7.84 o 
   7  11  -9       81.64       70.69      9.43 o 
  -6  12  -9       40.50       22.20      4.95 o 
  -4  12  -9        6.71        5.57      2.83 o 
  -2  12  -9       15.18       12.22      3.06 o 
   0  12  -9       66.55       67.52      7.68 o 
   2  12  -9      300.68      300.31     13.85 o 
   4  12  -9      147.84      168.01     27.25 o 
   6  12  -9      102.12      109.22     10.94 o 
  -5  13  -9      549.00      562.24     42.15 o 
  -3  13  -9      211.05      207.68     11.59 o 
  -1  13  -9       55.37       54.51      7.21 o 
   1  13  -9       14.74       10.81      8.35 o 
   3  13  -9       34.65       38.12      6.37 o 
   5  13  -9       40.69       36.18      6.71 o 
   7  13  -9       29.22       31.33     10.67 o 
  -4  14  -9      299.83      297.90     13.39 o 
  -2  14  -9      389.88      392.37     15.76 o 
   0  14  -9      256.18      255.68     13.10 o 
   2  14  -9      283.63      288.58     29.19 o 
   4  14  -9      498.98      497.42     35.45 o 
   6  14  -9      535.93      552.54     21.54 o 
  -3  15  -9      170.97      171.90     10.84 o 
  -1  15  -9      379.67      375.30     17.16 o 
   1  15  -9      616.92      647.37     21.72 o 
   3  15  -9      299.84      315.26     19.83 o 
   5  15  -9      266.06      255.23     14.60 o 
  -4  16  -9        8.52       19.25      6.75 o 
  -2  16  -9       54.92       45.18     10.17 o 
   0  16  -9       83.68       71.03     17.34 o 
   2  16  -9       47.02       47.25      7.58 o 
   4  16  -9       20.85       12.52      5.22 o 
  -3  17  -9       98.26       93.80      9.49 o 
  -1  17  -9       41.04       36.46      9.03 o 
   1  17  -9       48.68       70.10      9.08 o 
   3  17  -9       36.47       49.92      9.80 o 
   0  18  -9       32.48       31.93      6.78 o 
   2  18  -9       62.58       56.79      8.56 o 
  -8   0  -8       91.55       95.84      9.45 o 
  -6   0  -8      214.87      230.04     10.73 o 
  -4   0  -8      344.57      367.18      7.59 o 
  -2   0  -8      361.44      392.64      7.70 o 
   0   0  -8     1044.24     1045.97     20.06 o 
   2   0  -8     3911.49     3998.56     45.53 o 
   4   0  -8     4343.94     4326.73     94.41 o 
   6   0  -8     1088.28     1136.05     37.35 o 
  -7   1  -8      187.95      187.56      7.33 o 
  -5   1  -8      139.26      133.23      4.83 o 
  -3   1  -8      197.54      209.89      3.99 o 
  -1   1  -8      301.74      331.32      5.09 o 
   1   1  -8      563.51      597.70      8.97 o 
   3   1  -8      197.44      214.90      8.59 o 
   5   1  -8      172.64      174.10     10.93 o 
  -8   2  -8       39.16       28.22      3.84 o 
  -6   2  -8       66.58       62.77      4.84 o 
  -4   2  -8      284.69      286.29      5.34 o 
  -2   2  -8      650.62      662.17      7.42 o 
   0   2  -8      474.94      482.53      6.59 o 
   2   2  -8      602.82      594.66      8.38 o 
   4   2  -8      529.46      498.32     16.32 o 
   6   2  -8      196.79      224.21     11.21 o 
  -7   3  -8       14.17       13.11      3.00 o 
  -5   3  -8      197.95      189.67      6.15 o 
  -3   3  -8     1324.18     1289.44     14.20 o 
  -1   3  -8     1373.92     1291.27     12.42 o 
   1   3  -8      492.27      471.04     15.20 o 
   3   3  -8      334.19      311.65     13.47 o 
   5   3  -8      143.11      157.88      9.65 o 
   7   3  -8      381.07      443.90     23.35 o 
  -8   4  -8       91.39       77.78     18.09 o 
  -6   4  -8       48.07       64.45      4.90 o 
  -4   4  -8       96.29       99.36      3.97 o 
  -2   4  -8      272.84      246.24      5.28 o 
   0   4  -8      722.02      684.17      9.63 o 
   2   4  -8      913.42      838.10     10.01 o 
   4   4  -8      554.09      496.12     14.40 o 
   6   4  -8      412.00      412.61     22.62 o 
  -7   5  -8      218.33      226.56     11.71 o 
  -5   5  -8      578.98      549.19     13.31 o 
  -3   5  -8      961.63      938.17     15.21 o 
  -1   5  -8      868.78      859.05     11.87 o 
   1   5  -8      301.02      327.76      6.66 o 
   3   5  -8       59.68       69.93      5.69 o 
   5   5  -8       36.59       46.94      5.08 o 
   7   5  -8      119.66      126.31     14.18 o 
  -8   6  -8       98.27       73.39     12.40 o 
  -6   6  -8      133.94      123.03      7.59 o 
  -4   6  -8       43.94       29.06      4.75 o 
  -2   6  -8       30.29       19.94      2.34 o 
   0   6  -8       28.37       25.32      2.33 o 
   2   6  -8       19.54       18.43      2.76 o 
   4   6  -8        7.55        3.49      3.37 o 
   6   6  -8       59.16       53.20     10.71 o 
  -7   7  -8       76.46       68.71      9.69 o 
  -5   7  -8       24.73       23.12      3.78 o 
  -3   7  -8        9.46        7.73      2.12 o 
  -1   7  -8      551.67      549.62      9.41 o 
   1   7  -8     1184.88     1133.19     20.41 o 
   3   7  -8      353.23      328.42     10.52 o 
   5   7  -8      271.17      258.45     12.29 o 
   7   7  -8      248.30      277.00     20.78 o 
  -6   8  -8      115.93      103.96      8.93 o 
  -4   8  -8      544.99      542.13     13.25 o 
  -2   8  -8     1572.57     1553.24     20.43 o 
   0   8  -8     2058.51     2006.54     24.17 o 
   2   8  -8     1166.61     1084.19     20.22 o 
   4   8  -8      262.94      244.38      9.41 o 
   6   8  -8       35.50       45.87      7.05 o 
   8   8  -8       64.77       63.22     13.14 o 
  -7   9  -8       11.85       11.96      3.38 o 
  -5   9  -8        0.37       -0.61      2.18 o 
  -3   9  -8      164.01      143.93      7.79 o 
  -1   9  -8      763.02      684.66     12.10 o 
   1   9  -8      718.79      626.43     14.92 o 
   3   9  -8      180.95      186.70     14.51 o 
   5   9  -8        5.82        6.53      3.97 o 
   7   9  -8       29.06       20.71      5.69 o 
  -6  10  -8        1.15       -0.01      2.59 o 
  -4  10  -8       54.14       66.81      5.74 o 
  -2  10  -8      224.11      244.77      7.42 o 
   0  10  -8      277.41      270.15     20.43 o 
   2  10  -8       65.00       46.88      9.66 o 
   4  10  -8       78.75       66.40      7.62 o 
   6  10  -8      147.70      150.31     10.73 o 
   8  10  -8       35.83       28.52      6.64 o 
  -7  11  -8       23.12       18.79      5.04 o 
  -5  11  -8       16.78        7.98      2.96 o 
  -3  11  -8      156.59      134.47     12.48 o 
  -1  11  -8      695.63      695.89     13.72 o 
   1  11  -8      611.44      587.00     18.11 o 
   3  11  -8      165.59      173.04     10.40 o 
   5  11  -8       19.75       16.57      6.56 o 
   7  11  -8       11.61       20.17      6.69 o 
  -6  12  -8      728.50      725.75     22.18 o 
  -4  12  -8      647.77      667.95     16.07 o 
  -2  12  -8      414.16      422.84     10.25 o 
   0  12  -8      507.22      483.55     16.64 o 
   2  12  -8      440.68      460.17     24.84 o 
   4  12  -8      377.06      415.19     16.62 o 
   6  12  -8      400.26      420.04     17.82 o 
  -5  13  -8      153.35      151.93      8.12 o 
  -3  13  -8      120.70      115.96      8.14 o 
  -1  13  -8       78.35       79.91      5.45 o 
   1  13  -8      191.94      187.91     10.89 o 
   3  13  -8      337.56      336.40     25.90 o 
   5  13  -8      176.52      189.25     15.45 o 
   7  13  -8       12.57       10.34      5.47 o 
  -4  14  -8       52.03       57.19      7.81 o 
  -2  14  -8       43.71       40.63      4.69 o 
   0  14  -8       21.26       24.90      5.51 o 
   2  14  -8       28.59       28.92      5.75 o 
   4  14  -8        6.22       12.80      4.76 o 
   6  14  -8       49.36       38.60     11.67 o 
  -5  15  -8       85.85       69.21     13.57 o 
  -3  15  -8       62.87       47.62      6.21 o 
  -1  15  -8       84.75       78.32     11.46 o 
   1  15  -8       32.01       48.83      7.12 o 
   3  15  -8       12.29       10.70      4.81 o 
   5  15  -8       55.03       47.23     12.00 o 
  -4  16  -8      166.74      158.87      8.52 o 
  -2  16  -8      432.89      434.95     12.88 o 
   0  16  -8      890.19      907.96     35.34 o 
   2  16  -8      649.50      660.23     22.13 o 
   4  16  -8      123.65      141.18     20.31 o 
  -3  17  -8      107.93       94.61     12.55 o 
  -1  17  -8       71.98       49.02      9.49 o 
   1  17  -8      321.33      312.20     15.39 o 
   3  17  -8      344.25      388.74     23.99 o 
   5  17  -8      145.24      149.48     12.10 o 
  -2  18  -8       11.32        1.86      5.07 o 
   0  18  -8       29.76       25.26      6.19 o 
   2  18  -8      113.40       96.88     10.49 o 
   4  18  -8      137.12      138.78     16.97 o 
  -1  19  -8       55.70       68.06     12.02 o 
   1  19  -8       43.42       37.02      6.88 o 
  -9   1  -7      109.68       96.44      9.43 o 
  -7   1  -7      165.85      160.06      6.63 o 
  -5   1  -7      856.13      875.54     14.04 o 
  -3   1  -7     1631.36     1609.76     12.14 o 
  -1   1  -7     1373.89     1314.51      9.70 o 
   1   1  -7      551.20      520.44      7.59 o 
   3   1  -7      577.89      571.42     11.04 o 
   5   1  -7      465.38      464.58     14.94 o 
  -8   2  -7      325.64      326.81     10.00 o 
  -6   2  -7      667.73      670.81     12.85 o 
  -4   2  -7     1054.67      989.28     10.33 o 
  -2   2  -7      944.87      913.24      8.70 o 
   0   2  -7      225.03      199.11      3.39 o 
   2   2  -7      360.61      347.09      5.61 o 
   4   2  -7      945.65      892.62     21.51 o 
   6   2  -7      318.21      302.02     12.39 o 
  -7   3  -7       25.90       19.15      4.02 o 
  -5   3  -7      800.29      818.80     11.11 o 
  -3   3  -7     1906.04     1965.14     15.12 o 
  -1   3  -7     1548.60     1581.98     13.75 o 
   1   3  -7      752.24      752.35      7.36 o 
   3   3  -7      345.41      308.85      6.81 o 
   5   3  -7      302.24      286.14     11.82 o 
   7   3  -7      170.98      184.15     15.40 o 
  -8   4  -7       25.49       19.63      5.02 o 
  -6   4  -7       21.03       17.96      2.50 o 
  -4   4  -7       15.33       11.39      1.78 o 
  -2   4  -7       79.94       82.58      2.99 o 
   0   4  -7       62.97       93.39      2.89 o 
   2   4  -7        3.11        6.41      1.49 o 
   4   4  -7       17.24       21.55      4.78 o 
   6   4  -7       36.00       48.16      9.62 o 
  -7   5  -7      108.03       94.73     23.41 o 
  -5   5  -7      156.76      160.42      7.76 o 
  -3   5  -7      454.26      448.54      6.56 o 
  -1   5  -7      192.39      196.97      4.94 o 
   1   5  -7      378.39      369.56      5.58 o 
   3   5  -7      876.21      964.53     14.77 o 
   5   5  -7      338.17      368.58     13.37 o 
   7   5  -7      165.64      132.18     14.24 o 
  -8   6  -7      237.40      222.24     16.97 o 
  -6   6  -7      636.16      619.84     31.14 o 
  -4   6  -7      803.38      761.70     21.72 o 
  -2   6  -7      966.06      965.88     13.91 o 
   0   6  -7     1108.21     1110.51     11.89 o 
   2   6  -7     1310.74     1333.08     17.90 o 
   4   6  -7     1217.97     1185.23     20.77 o 
   6   6  -7      672.82      625.01     28.71 o 
  -7   7  -7       14.40       13.55      4.29 o 
  -5   7  -7       76.99       62.37      5.43 o 
  -3   7  -7      164.57      178.08      5.92 o 
  -1   7  -7      489.38      513.97      8.76 o 
   1   7  -7      922.63      917.26     11.41 o 
   3   7  -7      595.40      623.53     11.67 o 
   5   7  -7      108.42      128.18      8.69 o 
   7   7  -7       24.83       34.02      9.11 o 
  -8   8  -7       31.58       17.69      4.81 o 
  -6   8  -7       37.62       21.17      3.77 o 
  -4   8  -7        1.24        0.83      1.85 o 
  -2   8  -7       89.29       72.25      4.16 o 
   0   8  -7      431.09      380.66      7.98 o 
   2   8  -7      719.57      648.57     14.63 o 
   4   8  -7      339.59      295.21      9.96 o 
   6   8  -7      113.75      104.43      9.44 o 
   8   8  -7       70.27       59.77     12.11 o 
  -7   9  -7      117.00       93.95     16.70 o 
  -5   9  -7      173.29      144.99      7.18 o 
  -3   9  -7      367.65      385.01     11.04 o 
  -1   9  -7     1112.24     1085.94     15.52 o 
   1   9  -7      354.49      367.14      9.09 o 
   3   9  -7      159.94      131.41      7.05 o 
   5   9  -7      317.72      294.86     15.21 o 
   7   9  -7      116.10      120.06     10.81 o 
  -6  10  -7      209.99      195.48     10.94 o 
  -4  10  -7      890.86      856.68     17.36 o 
  -2  10  -7     1217.69     1110.78     16.58 o 
   0  10  -7      930.51      865.60     15.80 o 
   2  10  -7      562.35      563.31     17.07 o 
   4  10  -7      210.41      232.92     14.93 o 
   6  10  -7      248.87      243.96     12.94 o 
   8  10  -7      127.46      137.35     11.96 o 
  -7  11  -7       83.01       83.57     18.01 o 
  -5  11  -7      112.87      107.46      8.47 o 
  -3  11  -7      176.26      166.03      7.21 o 
  -1  11  -7       98.58       92.06      5.01 o 
   1  11  -7      387.87      368.84      9.86 o 
   3  11  -7      438.79      394.44     14.88 o 
   5  11  -7      359.81      349.14     32.34 o 
   7  11  -7      139.29      147.26     15.75 o 
  -6  12  -7      371.65      346.32     13.80 o 
  -4  12  -7      477.74      472.43     12.98 o 
  -2  12  -7      154.36      155.61      6.10 o 
   0  12  -7      233.28      234.37      8.27 o 
   2  12  -7       89.72       82.39      8.16 o 
   4  12  -7       79.33       81.79      9.13 o 
   6  12  -7      104.49       97.62     10.12 o 
   8  12  -7       90.86      109.47     11.36 o 
  -5  13  -7       42.69       35.48      4.86 o 
  -3  13  -7      466.83      464.55     12.59 o 
  -1  13  -7      415.75      426.61     10.05 o 
   1  13  -7      205.61      211.85      8.11 o 
   3  13  -7      299.06      291.37     13.40 o 
   5  13  -7      369.47      332.63     19.80 o 
   7  13  -7      324.93      314.95     15.84 o 
  -6  14  -7      168.60      158.52     10.42 o 
  -4  14  -7      168.93      154.96      8.75 o 
  -2  14  -7      132.50      131.99     11.27 o 
   0  14  -7      264.79      264.77      9.41 o 
   2  14  -7      630.97      595.59     19.32 o 
   4  14  -7      759.99      749.54     22.96 o 
   6  14  -7      371.40      377.49     17.06 o 
  -5  15  -7       25.90       20.43      6.07 o 
  -3  15  -7      202.29      192.33      8.48 o 
  -1  15  -7      502.46      482.26     13.21 o 
   1  15  -7      210.58      207.58     11.66 o 
   3  15  -7      305.37      303.90     18.26 o 
   5  15  -7      462.15      470.36     18.88 o 
  -4  16  -7       99.57       94.33      7.33 o 
  -2  16  -7      186.97      186.62     11.66 o 
   0  16  -7      199.18      195.23     12.10 o 
   2  16  -7      107.78      124.74     11.71 o 
   4  16  -7       16.47       15.66      5.06 o 
   6  16  -7       45.39       33.96      7.76 o 
  -3  17  -7       21.78       25.86      4.88 o 
  -1  17  -7      133.12      151.72      9.35 o 
   1  17  -7       98.05      110.66     10.55 o 
   3  17  -7        0.16        1.69      3.78 o 
   5  17  -7       68.36       91.48     18.31 o 
  -2  18  -7       72.23       54.32      7.08 o 
   0  18  -7      162.71      157.05     11.25 o 
   2  18  -7      506.32      564.78     20.69 o 
   4  18  -7      551.61      556.64     21.45 o 
  -1  19  -7      165.66      173.72     15.81 o 
   1  19  -7      209.27      191.02     12.53 o 
   3  19  -7      188.81      199.90     15.05 o 
   0  20  -7       12.40        8.84      6.40 o 
  -8   0  -6      140.37      127.77     10.45 o 
  -6   0  -6       30.04       27.95      4.63 o 
  -4   0  -6       79.58       68.74      3.60 o 
  -2   0  -6      544.55      623.93      8.36 o 
   0   0  -6     3852.03     4081.41     32.90 o 
   2   0  -6     4708.01     4812.59    140.21 o 
   4   0  -6      314.66      312.90      6.98 o 
   6   0  -6      377.76      404.95     18.85 o 
  -9   1  -6      226.96      227.91      8.75 o 
  -7   1  -6     1271.97     1268.07     19.33 o 
  -5   1  -6     1184.64     1227.97     14.04 o 
  -3   1  -6      190.22      181.89      3.20 o 
  -1   1  -6      895.43      962.97      7.55 o 
   1   1  -6     1409.38     1454.08     11.12 o 
   3   1  -6     1164.41     1151.51     14.34 o 
   5   1  -6      994.36     1029.66     22.17 o 
  -8   2  -6      160.11      147.59      7.27 o 
  -6   2  -6      120.25      125.81      5.36 o 
  -4   2  -6      480.50      470.04      6.41 o 
  -2   2  -6     1722.69     1694.82     11.81 o 
   0   2  -6     2300.47     2445.89     17.08 o 
   2   2  -6      252.37      339.14      5.29 o 
   4   2  -6      203.38      163.61      6.03 o 
   6   2  -6      550.17      528.18     22.94 o 
  -9   3  -6      109.26      107.04      8.19 o 
  -7   3  -6       54.06       46.87      4.21 o 
  -5   3  -6      101.30       95.37      3.60 o 
  -3   3  -6      178.34      181.22      3.48 o 
  -1   3  -6     1183.23     1072.42      8.59 o 
   1   3  -6     1391.99     1439.86     10.60 o 
   3   3  -6      323.25      364.72      7.24 o 
   5   3  -6     1101.57     1115.63     24.03 o 
   7   3  -6      838.07      852.80     31.34 o 
  -8   4  -6       59.90       64.51      5.37 o 
  -6   4  -6      156.98      168.38      6.16 o 
  -4   4  -6      341.25      346.86      5.83 o 
  -2   4  -6      807.81      792.90      8.76 o 
   0   4  -6     1449.43     1433.77     11.63 o 
   2   4  -6     1091.06      976.45     11.14 o 
   4   4  -6      558.08      525.84     12.99 o 
   6   4  -6      614.35      634.93     26.72 o 
  -7   5  -6      106.28      101.60      7.06 o 
  -5   5  -6       78.07       71.00      3.98 o 
  -3   5  -6       69.37       65.86      2.63 o 
  -1   5  -6      312.94      385.76      5.70 o 
   1   5  -6      929.95     1028.91      8.50 o 
   3   5  -6     1158.25     1109.96     11.01 o 
   5   5  -6      710.50      650.08     17.56 o 
   7   5  -6      433.37      465.63     23.34 o 
  -8   6  -6       96.79       93.26     13.32 o 
  -6   6  -6      186.39      176.40      7.66 o 
  -4   6  -6      187.01      174.24      5.35 o 
  -2   6  -6      152.48      173.68      4.18 o 
   0   6  -6      227.42      227.06      5.33 o 
   2   6  -6       65.46       82.38      2.60 o 
   4   6  -6      137.96      174.04     11.08 o 
   6   6  -6      110.40      114.69     14.06 o 
  -7   7  -6       99.07       78.95     11.38 o 
  -5   7  -6       80.38       70.80      5.61 o 
  -3   7  -6      121.03      128.65      4.42 o 
  -1   7  -6      877.64      861.98     10.78 o 
   1   7  -6      324.97      290.41      4.65 o 
   3   7  -6        1.46        5.00      1.35 o 
   5   7  -6        4.89        3.41      5.47 o 
   7   7  -6      101.21      129.81     14.57 o 
  -8   8  -6       25.02        9.94      4.17 o 
  -6   8  -6      108.82      116.84      7.25 o 
  -4   8  -6      451.54      468.32     11.48 o 
  -2   8  -6      951.63      934.07     13.71 o 
   0   8  -6     1363.91     1299.00     16.31 o 
   2   8  -6      837.63      826.98     10.70 o 
   4   8  -6      237.32      257.89      8.84 o 
   6   8  -6       83.62       98.66     13.94 o 
   8   8  -6       92.72       74.17     13.69 o 
  -7   9  -6      206.05      199.80     17.20 o 
  -5   9  -6      684.95      647.11     14.79 o 
  -3   9  -6     1654.41     1582.87     23.24 o 
  -1   9  -6     2433.86     2375.96     26.04 o 
   1   9  -6     2522.33     2470.30     30.75 o 
   3   9  -6     1611.77     1493.45     21.68 o 
   5   9  -6      591.42      547.67     25.48 o 
   7   9  -6      163.65      177.37     16.99 o 
  -6  10  -6        7.76        3.97      2.58 o 
  -4  10  -6      368.83      316.68     10.89 o 
  -2  10  -6     1371.54     1311.28     17.92 o 
   0  10  -6     1890.92     1837.45     25.31 o 
   2  10  -6     1009.35      951.09     16.29 o 
   4  10  -6      158.52      135.82     11.29 o 
   6  10  -6        6.48        2.18      3.77 o 
   8  10  -6       26.30       19.46      8.97 o 
  -7  11  -6      228.15      224.99     27.19 o 
  -5  11  -6      160.79      149.49      7.40 o 
  -3  11  -6      297.84      293.06      9.21 o 
  -1  11  -6      547.37      560.66     10.77 o 
   1  11  -6      605.20      592.78     12.59 o 
   3  11  -6      376.38      358.35     13.62 o 
   5  11  -6       39.75       34.32      6.00 o 
   7  11  -6       42.43       42.29     14.20 o 
  -6  12  -6       58.66       52.03      5.73 o 
  -4  12  -6       11.32        6.33      2.51 o 
  -2  12  -6       95.78       89.78      4.83 o 
   0  12  -6       49.92       50.34      4.56 o 
   2  12  -6      118.45      119.75      7.26 o 
   4  12  -6      178.81      212.96     13.38 o 
   6  12  -6      110.83      124.14     10.07 o 
   8  12  -6       32.93       27.80      6.41 o 
  -7  13  -6      211.48      223.34     12.42 o 
  -5  13  -6      454.25      476.62     13.62 o 
  -3  13  -6      614.91      593.64     14.00 o 
  -1  13  -6      697.38      697.80     12.88 o 
   1  13  -6     1036.80     1027.43     18.71 o 
   3  13  -6      739.29      776.09     21.69 o 
   5  13  -6      118.53      118.05     18.38 o 
   7  13  -6       41.85       42.33      7.49 o 
  -6  14  -6        2.95        4.12      4.19 o 
  -4  14  -6       21.12       18.49      3.83 o 
  -2  14  -6       68.89       65.63      5.33 o 
   0  14  -6       95.67      103.64      9.52 o 
   2  14  -6      296.40      297.44      9.80 o 
   4  14  -6      622.39      639.48     20.62 o 
   6  14  -6      432.91      465.36     18.54 o 
  -5  15  -6       88.12       85.64      7.55 o 
  -3  15  -6      146.55      135.14      7.04 o 
  -1  15  -6      229.16      230.31      8.98 o 
   1  15  -6      274.57      269.55      9.50 o 
   3  15  -6      308.48      314.54     14.29 o 
   5  15  -6      168.76      167.50     11.40 o 
   7  15  -6       67.68       63.68      9.03 o 
  -4  16  -6      147.52      156.54      8.05 o 
  -2  16  -6      413.36      434.02     12.34 o 
   0  16  -6      392.94      402.65     14.55 o 
   2  16  -6      107.05      104.01      9.68 o 
   4  16  -6       21.34       15.14      5.33 o 
   6  16  -6       35.08       27.71      6.61 o 
  -5  17  -6      235.74      230.10     13.53 o 
  -3  17  -6      246.74      226.12      9.39 o 
  -1  17  -6      149.18      138.78      8.81 o 
   1  17  -6      357.55      363.01     15.62 o 
   3  17  -6      525.68      542.94     19.72 o 
   5  17  -6      219.68      211.99     22.13 o 
  -4  18  -6       59.05       43.32      6.72 o 
  -2  18  -6        8.52        5.25      3.71 o 
   0  18  -6       36.50       32.73      4.67 o 
   2  18  -6       99.33      126.59     11.60 o 
   4  18  -6       60.63       64.78      8.94 o 
  -3  19  -6      182.99      183.28     14.05 o 
  -1  19  -6       61.28       61.43      7.61 o 
   1  19  -6       12.02       16.36      5.51 o 
   3  19  -6       86.79       94.49     10.44 o 
  -2  20  -6       17.05       10.27      4.13 o 
   0  20  -6       82.78       79.48     10.78 o 
   2  20  -6        9.67        4.07      4.55 o 
  -9   1  -5      243.86      244.82      9.01 o 
  -7   1  -5     1015.06     1036.72     18.61 o 
  -5   1  -5     1498.79     1480.66     15.71 o 
  -3   1  -5      901.37      843.25      7.35 o 
  -1   1  -5      198.96      192.15      2.65 o 
   1   1  -5      127.09      113.00      1.99 o 
   3   1  -5      120.05      110.17      2.42 o 
   5   1  -5       16.05       19.53      2.31 o 
  -8   2  -5       55.36       58.69      5.50 o 
  -6   2  -5      180.44      181.16      8.43 o 
  -4   2  -5     1176.95     1156.36     10.75 o 
  -2   2  -5     3592.77     3668.37     21.47 o 
   0   2  -5     3671.71     3874.90     24.50 o 
   2   2  -5     1777.96     1855.89     14.65 o 
   4   2  -5     2927.28     2955.03     27.85 o 
   6   2  -5     2506.12     2604.48     61.53 o 
  -9   3  -5       16.01        8.02      3.15 o 
  -7   3  -5      224.47      212.40      9.87 o 
  -5   3  -5      335.94      348.69      6.11 o 
  -3   3  -5      178.61      159.86      3.19 o 
  -1   3  -5      615.54      699.91      5.99 o 
   1   3  -5      462.95      512.47      4.24 o 
   3   3  -5      298.61      267.98      4.08 o 
   5   3  -5      721.13      763.87     10.93 o 
   7   3  -5      490.84      508.47     22.53 o 
  -8   4  -5        0.58        5.02      2.42 o 
  -6   4  -5       21.36       15.12      2.18 o 
  -4   4  -5       39.35       31.53      2.11 o 
  -2   4  -5      112.42      109.06      2.52 o 
   0   4  -5      471.26      553.66      5.55 o 
   2   4  -5      241.14      244.66      3.78 o 
   4   4  -5       80.11       75.87      3.45 o 
   6   4  -5       54.75       36.58      8.35 o 
  -9   5  -5        3.87        6.44      3.49 o 
  -7   5  -5      122.50      111.32      6.88 o 
  -5   5  -5      455.88      456.93      8.26 o 
  -3   5  -5      333.46      338.20      5.12 o 
  -1   5  -5     1253.54     1478.56     11.49 o 
   1   5  -5     3184.94     3459.46     22.46 o 
   3   5  -5     1857.99     1872.77     16.12 o 
   5   5  -5      539.53      556.34     19.47 o 
   7   5  -5      101.26      116.74     12.62 o 
  -8   6  -5       66.36       65.04      7.77 o 
  -6   6  -5       92.36       82.40      5.02 o 
  -4   6  -5      206.36      178.94      4.33 o 
  -2   6  -5      439.49      410.46      5.30 o 
   0   6  -5      352.89      316.93      4.34 o 
   2   6  -5      657.34      619.21      6.86 o 
   4   6  -5      687.26      683.04     10.12 o 
   6   6  -5      357.61      384.52     20.71 o 
  -7   7  -5      530.54      499.95     38.87 o 
  -5   7  -5      862.56      888.22     16.81 o 
  -3   7  -5      770.46      820.56      8.74 o 
  -1   7  -5      467.04      443.41      7.06 o 
   1   7  -5      213.66      205.84      3.58 o 
   3   7  -5      212.38      200.70      4.54 o 
   5   7  -5      244.41      261.44     17.30 o 
   7   7  -5      252.24      287.07     19.18 o 
  -8   8  -5       26.63       18.50     12.60 o 
  -6   8  -5      200.89      172.18      7.70 o 
  -4   8  -5      392.91      366.40      9.82 o 
  -2   8  -5      381.76      351.85      6.55 o 
   0   8  -5      618.00      591.78      7.74 o 
   2   8  -5      222.94      204.59      4.44 o 
   4   8  -5       55.28       51.99      4.34 o 
   6   8  -5       44.70       37.06      9.34 o 
   8   8  -5       49.12       27.26      9.69 o 
  -7   9  -5       63.82       46.05     14.53 o 
  -5   9  -5      221.55      213.55      8.16 o 
  -3   9  -5      850.80      835.63     13.38 o 
  -1   9  -5      678.65      634.61     10.51 o 
   1   9  -5      830.12      801.54     12.37 o 
   3   9  -5      453.92      473.89      8.88 o 
   5   9  -5       49.44       63.34      7.11 o 
   7   9  -5       57.45       58.41     11.40 o 
  -8  10  -5       72.69       60.12     16.55 o 
  -6  10  -5      217.56      212.38      8.82 o 
  -4  10  -5      234.30      230.14      8.10 o 
  -2  10  -5      488.68      489.79     13.36 o 
   0  10  -5      769.80      708.07     11.31 o 
   2  10  -5      808.80      821.38     14.75 o 
   4  10  -5     1027.54     1014.79     17.72 o 
   6  10  -5      712.76      719.74     27.84 o 
   8  10  -5      168.09      174.24     18.13 o 
  -7  11  -5       63.49       63.00      7.66 o 
  -5  11  -5       62.42       64.52      6.08 o 
  -3  11  -5      309.56      313.84      9.21 o 
  -1  11  -5     1113.15     1073.80     15.41 o 
   1  11  -5     1218.84     1159.18     19.69 o 
   3  11  -5     1011.84     1032.61     18.02 o 
   5  11  -5      619.56      638.07     19.42 o 
   7  11  -5      264.39      274.85     13.83 o 
  -6  12  -5       78.44       82.18      9.09 o 
  -4  12  -5      180.73      173.49      7.42 o 
  -2  12  -5      621.04      646.37     11.86 o 
   0  12  -5      140.63      139.16      6.30 o 
   2  12  -5      459.92      422.77     10.84 o 
   4  12  -5      473.27      443.88     11.71 o 
   6  12  -5        2.38        4.31      4.09 o 
   8  12  -5       91.97       93.11     10.26 o 
  -7  13  -5        0.36        2.73      2.86 o 
  -5  13  -5      142.57      146.05      7.42 o 
  -3  13  -5      168.89      150.41      6.79 o 
  -1  13  -5      404.67      362.68      8.78 o 
   1  13  -5      558.62      493.38     12.03 o 
   3  13  -5      371.20      353.95     10.50 o 
   5  13  -5      258.00      256.36     12.90 o 
   7  13  -5       59.36       56.22      8.53 o 
  -6  14  -5      125.34      122.11      8.43 o 
  -4  14  -5      696.21      675.66     28.27 o 
  -2  14  -5      777.53      749.83     15.46 o 
   0  14  -5      270.10      280.43     11.14 o 
   2  14  -5      260.91      250.60     10.50 o 
   4  14  -5      176.72      162.28     10.36 o 
   6  14  -5       38.16       37.00      6.95 o 
  -5  15  -5      157.11      153.48      9.54 o 
  -3  15  -5      546.96      563.82     13.95 o 
  -1  15  -5      485.63      494.68     10.88 o 
   1  15  -5      120.05      116.41      6.54 o 
   3  15  -5      105.88      108.21      6.81 o 
   5  15  -5      341.91      367.98     16.36 o 
   7  15  -5      242.80      254.70     14.51 o 
  -6  16  -5       40.34       33.64      6.45 o 
  -4  16  -5      101.40       79.36      6.52 o 
  -2  16  -5      171.69      161.39      9.92 o 
   0  16  -5      182.51      168.82      7.78 o 
   2  16  -5       64.70       69.78      6.01 o 
   4  16  -5       17.78       22.79      5.75 o 
   6  16  -5       37.13       42.64      8.65 o 
  -5  17  -5      107.35      124.59     15.28 o 
  -3  17  -5      223.73      230.51     16.09 o 
  -1  17  -5      256.88      243.31     10.62 o 
   1  17  -5      206.53      232.86      9.42 o 
   3  17  -5      226.74      263.85     17.16 o 
   5  17  -5      105.66      116.61     11.20 o 
  -4  18  -5      195.51      193.52     11.28 o 
  -2  18  -5      106.93       99.42     12.03 o 
   0  18  -5      135.21      114.07      9.01 o 
   2  18  -5      229.15      215.11     15.28 o 
   4  18  -5       91.05       95.07     10.10 o 
  -3  19  -5       86.19       80.13      8.34 o 
  -1  19  -5      250.79      245.40     12.07 o 
   1  19  -5      387.97      405.40     22.18 o 
   3  19  -5      401.91      432.19     29.04 o 
  -2  20  -5      426.22      440.04     19.01 o 
   0  20  -5      612.65      625.88     16.89 o 
   2  20  -5      451.21      473.25     19.21 o 
  -1  21  -5       87.51       83.11     11.68 o 
   1  21  -5      103.29      115.06      8.65 o 
  -8   0  -4     2075.40     2177.23     39.40 o 
  -6   0  -4     5315.49     5543.31    101.65 o 
  -4   0  -4     6004.78     6386.17     64.80 o 
  -2   0  -4     2890.56     2804.71     23.56 o 
   0   0  -4     4500.15     4417.77     33.96 o 
   2   0  -4     1031.26     1067.85     13.43 o 
   4   0  -4      390.33      385.72      9.43 o 
   6   0  -4      536.91      548.13     16.15 o 
  -9   1  -4      329.40      342.84     10.33 o 
  -7   1  -4      252.81      261.81      7.86 o 
  -5   1  -4      568.67      626.04      8.98 o 
  -3   1  -4     1662.40     1818.43     13.22 o 
  -1   1  -4     2065.44     2118.62     11.79 o 
   1   1  -4     2405.67     2386.65     16.61 o 
   3   1  -4      917.23      910.03      8.00 o 
   5   1  -4      189.40      198.95      4.52 o 
   7   1  -4      148.01      152.42      8.31 o 
  -8   2  -4       54.34       45.14      4.41 o 
  -6   2  -4      338.29      331.05      9.33 o 
  -4   2  -4      511.76      502.70      6.17 o 
  -2   2  -4      386.89      432.85      4.28 o 
   0   2  -4      560.63      547.77      4.30 o 
   2   2  -4      865.22     1018.68      9.19 o 
   4   2  -4     1180.32     1296.96     12.23 o 
   6   2  -4      801.75      847.18     21.26 o 
  -9   3  -4       17.27       11.13      2.94 o 
  -7   3  -4       67.89       66.01      4.81 o 
  -5   3  -4       79.38       72.89      2.99 o 
  -3   3  -4      159.62      134.53      3.04 o 
  -1   3  -4      170.37      167.52      2.41 o 
   1   3  -4      564.54      672.85      5.79 o 
   3   3  -4     1331.85     1593.02     13.16 o 
   5   3  -4      470.10      508.33      7.89 o 
   7   3  -4      108.76      114.11      9.58 o 
  -8   4  -4       88.47       90.30      5.94 o 
  -6   4  -4      245.27      248.18      6.33 o 
  -4   4  -4      327.80      317.37      5.23 o 
  -2   4  -4     1032.76      977.64      8.89 o 
   0   4  -4     4855.61     4861.97     32.55 o 
   2   4  -4     3930.34     4059.49     25.58 o 
   4   4  -4      360.52      381.86      5.88 o 
   6   4  -4      160.86      164.22      6.21 o 
  -9   5  -4       21.23       20.08      3.94 o 
  -7   5  -4       40.80       43.41      4.04 o 
  -5   5  -4       69.94       72.91      3.21 o 
  -3   5  -4      605.09      663.28      7.35 o 
  -1   5  -4     2254.00     2366.17     18.05 o 
   1   5  -4     3151.76     3322.12     20.51 o 
   3   5  -4     1303.88     1356.01     11.27 o 
   5   5  -4      370.29      354.79      8.43 o 
   7   5  -4       97.91      104.03     12.81 o 
  -8   6  -4        2.75       -0.95      2.83 o 
  -6   6  -4        4.02        2.93      1.72 o 
  -4   6  -4      157.50      141.84      3.74 o 
  -2   6  -4      443.56      480.60      5.17 o 
   0   6  -4      204.33      256.90      3.98 o 
   2   6  -4      716.19      762.54      7.33 o 
   4   6  -4      778.06      780.94     10.18 o 
   6   6  -4      149.20      149.02      6.83 o 
  -9   7  -4      204.34      196.94     16.66 o 
  -7   7  -4      328.86      317.51     12.99 o 
  -5   7  -4      366.29      332.56      7.68 o 
  -3   7  -4     1380.85     1407.55     11.57 o 
  -1   7  -4     1379.89     1422.76     12.31 o 
   1   7  -4      391.03      403.12      4.98 o 
   3   7  -4       54.34       61.12      2.56 o 
   5   7  -4      192.73      171.87     10.17 o 
   7   7  -4      234.50      252.43     17.72 o 
  -8   8  -4      441.39      432.07     16.45 o 
  -6   8  -4      610.97      571.95     13.76 o 
  -4   8  -4      561.35      510.60     10.06 o 
  -2   8  -4      587.54      561.25      7.75 o 
   0   8  -4      919.15      952.22      9.73 o 
   2   8  -4      590.63      537.07      6.94 o 
   4   8  -4      458.15      421.73      9.05 o 
   6   8  -4      493.61      524.85     15.46 o 
  -7   9  -4       20.72       12.68      6.96 o 
  -5   9  -4      424.70      413.26     19.63 o 
  -3   9  -4     1049.49     1002.57     14.60 o 
  -1   9  -4     1031.83      962.57     10.71 o 
   1   9  -4      755.50      732.18      9.41 o 
   3   9  -4     1029.18     1036.44     12.96 o 
   5   9  -4      957.76      999.88     21.08 o 
   7   9  -4      620.92      652.53     30.31 o 
  -8  10  -4      156.51      144.03     14.03 o 
  -6  10  -4      605.60      578.22     14.49 o 
  -4  10  -4     1217.87     1181.94     19.62 o 
  -2  10  -4      778.61      722.93     11.61 o 
   0  10  -4        0.56        1.43      1.86 o 
   2  10  -4      525.94      502.88      9.86 o 
   4  10  -4      494.91      479.33     17.67 o 
   6  10  -4      125.80      139.66     15.03 o 
   8  10  -4       83.40       72.13     12.80 o 
  -7  11  -4        5.87        6.90      3.49 o 
  -5  11  -4      115.15       95.42      6.16 o 
  -3  11  -4      108.59      100.19      4.54 o 
  -1  11  -4        1.26        4.25      1.46 o 
   1  11  -4       19.01       15.22      2.59 o 
   3  11  -4       11.94       10.47      3.69 o 
   5  11  -4       98.89      102.86      6.57 o 
   7  11  -4      111.78       87.23     14.58 o 
  -8  12  -4       31.51       37.45      9.04 o 
  -6  12  -4       73.26       69.09     10.84 o 
  -4  12  -4      525.32      527.36     12.70 o 
  -2  12  -4     2274.27     2224.58     28.49 o 
   0  12  -4     4404.70     4157.55     48.19 o 
   2  12  -4     3589.64     3474.29     41.92 o 
   4  12  -4     1372.64     1361.72     22.39 o 
   6  12  -4      211.81      223.22     12.03 o 
   8  12  -4       30.54       27.71      6.74 o 
  -7  13  -4      107.87      119.19     10.40 o 
  -5  13  -4      261.71      253.41      9.41 o 
  -3  13  -4      129.50      119.75      5.93 o 
  -1  13  -4      112.99      114.30      4.96 o 
   1  13  -4      426.60      451.10     12.29 o 
   3  13  -4      362.96      377.18     10.74 o 
   5  13  -4      149.58      152.99      7.52 o 
   7  13  -4      187.53      210.63     27.20 o 
  -6  14  -4       32.48       22.76      3.94 o 
  -4  14  -4       53.50       47.37      4.92 o 
  -2  14  -4       22.04       21.26      3.11 o 
   0  14  -4       39.20       36.27      4.08 o 
   2  14  -4      183.36      195.03      9.75 o 
   4  14  -4      135.19      148.93      7.39 o 
   6  14  -4        2.33        8.02      4.50 o 
   8  14  -4       50.10       46.62     15.56 o 
  -7  15  -4       13.39        8.72      4.08 o 
  -5  15  -4       38.31       25.44      4.00 o 
  -3  15  -4       19.85       12.45      3.06 o 
  -1  15  -4       95.98       89.63      5.80 o 
   1  15  -4      314.68      288.42      9.64 o 
   3  15  -4      180.27      164.58      7.66 o 
   5  15  -4       27.57       15.12     12.42 o 
   7  15  -4        6.87        6.13      4.89 o 
  -6  16  -4       72.64       63.58      9.21 o 
  -4  16  -4      104.76       93.95      6.87 o 
  -2  16  -4      305.52      290.50     12.04 o 
   0  16  -4      401.20      367.59     11.19 o 
   2  16  -4      394.28      387.03     11.61 o 
   4  16  -4      490.60      513.91     14.11 o 
   6  16  -4      461.13      513.90     19.49 o 
  -5  17  -4      174.13      169.05     10.60 o 
  -3  17  -4      154.95      153.42     11.52 o 
  -1  17  -4      219.98      213.17      8.97 o 
   1  17  -4      415.05      377.49     11.76 o 
   3  17  -4      244.15      225.15      9.40 o 
   5  17  -4       30.47       23.10      7.56 o 
  -4  18  -4      135.82      115.93      9.91 o 
  -2  18  -4      136.48      132.08     20.50 o 
   0  18  -4      124.51      127.68      7.47 o 
   2  18  -4      159.97      149.25      7.88 o 
   4  18  -4      203.87      208.82     12.42 o 
  -3  19  -4       21.47       14.39      4.48 o 
  -1  19  -4      119.95      127.18     10.20 o 
   1  19  -4      308.03      332.39     11.80 o 
   3  19  -4      246.49      268.37     12.34 o 
   5  19  -4      101.94      152.28     21.07 o 
  -2  20  -4      778.02      812.65     34.55 o 
   0  20  -4      475.18      497.85     14.82 o 
   2  20  -4      154.07      136.60     10.50 o 
   4  20  -4      144.02      173.54     22.27 o 
  -1  21  -4      219.32      242.53     17.46 o 
   1  21  -4       25.52       34.81      7.35 o 
  -9   1  -3       34.87       22.88      3.44 o 
  -7   1  -3       16.71       12.97      2.46 o 
  -5   1  -3      438.99      432.94      7.06 o 
  -3   1  -3     1421.59     1336.07     10.56 o 
  -1   1  -3     3627.32     3551.06     18.72 o 
   1   1  -3     9729.69     9637.34    175.81 o 
   3   1  -3     5513.50     5609.06     35.08 o 
   5   1  -3     1983.13     2041.22     18.27 o 
   7   1  -3      653.59      672.67     15.55 o 
 -10   2  -3       12.58        7.88      3.94 o 
  -8   2  -3       50.08       50.46      4.53 o 
  -6   2  -3      439.91      446.38      8.48 o 
  -4   2  -3     2017.04     2027.58     16.54 o 
  -2   2  -3     3268.50     3297.76     21.01 o 
   0   2  -3      896.28      812.86      5.66 o 
   2   2  -3     1682.52     1646.62     12.61 o 
   4   2  -3     2477.32     2456.73     20.91 o 
   6   2  -3      691.43      719.62     22.12 o 
   8   2  -3       26.56       33.12      5.27 o 
  -9   3  -3       68.61       71.67      5.72 o 
  -7   3  -3      242.61      245.51      7.55 o 
  -5   3  -3     1128.17     1204.73     13.16 o 
  -3   3  -3     2573.49     2715.21     18.44 o 
  -1   3  -3     1940.83     1936.74     16.18 o 
   1   3  -3     1391.33     1450.60     10.20 o 
   3   3  -3     3233.82     3446.02     23.08 o 
   5   3  -3     1656.09     1740.03     16.30 o 
   7   3  -3      352.90      381.01     11.48 o 
   9   3  -3       49.22       51.47      9.68 o 
  -8   4  -3       20.81       15.53      2.78 o 
  -6   4  -3       58.13       57.90      4.07 o 
  -4   4  -3      410.77      416.94      5.90 o 
  -2   4  -3     1008.07     1125.92      8.28 o 
   0   4  -3     1601.72     1705.85     10.78 o 
   2   4  -3     1792.40     1783.48     12.82 o 
   4   4  -3      248.70      256.38      4.17 o 
   6   4  -3        3.05        1.40      2.25 o 
   8   4  -3        0.67       13.71      5.92 o 
  -9   5  -3        8.05        3.73      2.81 o 
  -7   5  -3      144.41      154.90      6.47 o 
  -5   5  -3      167.07      171.33      4.08 o 
  -3   5  -3       10.94       11.73      1.00 o 
  -1   5  -3      204.65      205.99      2.47 o 
   1   5  -3     1445.50     1423.22     11.14 o 
   3   5  -3     1024.07      972.71      8.73 o 
   5   5  -3      206.10      213.91      8.02 o 
   7   5  -3      119.30      109.77      8.72 o 
  -8   6  -3       77.13       78.91      6.40 o 
  -6   6  -3      264.71      257.05      7.08 o 
  -4   6  -3      952.97      959.53      9.88 o 
  -2   6  -3     1541.58     1494.86     11.27 o 
   0   6  -3     1894.27     1913.76     13.76 o 
   2   6  -3     2904.91     3091.89     20.79 o 
   4   6  -3     1823.80     1862.62     17.21 o 
   6   6  -3      553.47      560.11     15.48 o 
  -9   7  -3       22.25       18.78      5.73 o 
  -7   7  -3       29.89       23.22      3.53 o 
  -5   7  -3       79.34       86.23      3.64 o 
  -3   7  -3      273.49      312.67      4.26 o 
  -1   7  -3      622.59      607.39      5.94 o 
   1   7  -3     1287.75     1315.71      9.37 o 
   3   7  -3     1043.87     1106.24     10.03 o 
   5   7  -3      365.36      373.27      9.05 o 
   7   7  -3       69.37       82.68     16.74 o 
  -8   8  -3       89.11       92.99      9.37 o 
  -6   8  -3      250.15      229.45      8.43 o 
  -4   8  -3      223.72      247.51      4.90 o 
  -2   8  -3      652.09      723.64      7.99 o 
   0   8  -3      725.97      762.86      7.63 o 
   2   8  -3      339.02      307.02      4.69 o 
   4   8  -3       94.32       97.22      4.44 o 
   6   8  -3      352.97      358.23     10.84 o 
  -9   9  -3       59.71       44.59     11.13 o 
  -7   9  -3       88.00       87.61      8.24 o 
  -5   9  -3      865.61      843.55     16.16 o 
  -3   9  -3     1019.29     1048.93     10.99 o 
  -1   9  -3      563.01      588.67      7.26 o 
   1   9  -3      299.07      303.88      4.16 o 
   3   9  -3      626.48      601.66      8.83 o 
   5   9  -3      594.34      608.03     13.82 o 
   7   9  -3      266.82      262.84     14.24 o 
  -8  10  -3      380.87      410.58     22.68 o 
  -6  10  -3      457.70      446.01     12.20 o 
  -4  10  -3      971.26      935.01     14.54 o 
  -2  10  -3     1599.98     1583.24     16.97 o 
   0  10  -3     1784.97     1748.90     14.02 o 
   2  10  -3     2297.46     2235.73     17.25 o 
   4  10  -3     1447.43     1475.45     22.22 o 
   6  10  -3      255.28      262.80     11.63 o 
   8  10  -3        2.11        8.97      6.99 o 
  -7  11  -3      410.58      388.89     26.80 o 
  -5  11  -3      679.26      687.19     14.93 o 
  -3  11  -3      913.82      922.10     13.96 o 
  -1  11  -3      872.31      800.47     12.16 o 
   1  11  -3      791.17      740.18      9.17 o 
   3  11  -3      483.26      454.98      9.85 o 
   5  11  -3      478.04      503.72     12.52 o 
   7  11  -3      182.84      188.70     17.45 o 
  -8  12  -3       22.93       13.46      6.39 o 
  -6  12  -3       94.35       93.56      6.91 o 
  -4  12  -3      312.26      304.36      9.30 o 
  -2  12  -3      728.12      672.58     11.53 o 
   0  12  -3     2729.66     2603.53     32.47 o 
   2  12  -3     1966.69     1876.22     26.53 o 
   4  12  -3      149.10      146.06     14.31 o 
   6  12  -3      246.03      248.37      9.60 o 
   8  12  -3       30.10       30.16     10.44 o 
  -7  13  -3      112.60      112.36     20.37 o 
  -5  13  -3      126.02      128.39      7.01 o 
  -3  13  -3      304.58      306.67      7.94 o 
  -1  13  -3      432.93      362.82      8.16 o 
   1  13  -3      100.38       93.30      5.40 o 
   3  13  -3       20.15       31.89      4.11 o 
   5  13  -3       19.00       27.30      4.22 o 
   7  13  -3       22.15       19.67      5.55 o 
  -6  14  -3      539.24      572.40     36.05 o 
  -4  14  -3      521.37      528.22     13.06 o 
  -2  14  -3       78.63       92.03      4.78 o 
   0  14  -3       29.47       20.19      3.20 o 
   2  14  -3       15.36       23.44      3.82 o 
   4  14  -3      233.58      253.73      9.32 o 
   6  14  -3      434.48      433.85     13.08 o 
   8  14  -3      217.97      233.35     18.70 o 
  -7  15  -3       87.59       69.04     18.41 o 
  -5  15  -3      312.47      324.50     12.07 o 
  -3  15  -3      417.58      416.56     13.75 o 
  -1  15  -3      339.57      335.43     10.19 o 
   1  15  -3      147.89      152.51      7.08 o 
   3  15  -3      207.38      201.68      8.36 o 
   5  15  -3      211.96      214.42     10.27 o 
   7  15  -3       44.09       37.71      7.13 o 
  -6  16  -3        5.29        2.49      2.78 o 
  -4  16  -3        0.41        2.67      2.88 o 
  -2  16  -3       10.10        4.65      2.87 o 
   0  16  -3        6.81       10.67      2.92 o 
   2  16  -3        8.18        7.86      2.54 o 
   4  16  -3       23.32       31.23      5.71 o 
   6  16  -3      143.03      138.96     11.14 o 
  -5  17  -3       41.78       38.36      6.18 o 
  -3  17  -3      100.41       86.65     17.68 o 
  -1  17  -3       70.89       66.17      5.84 o 
   1  17  -3       29.22       30.13      4.26 o 
   3  17  -3       40.10       33.52      4.55 o 
   5  17  -3      133.32      136.89      9.18 o 
  -4  18  -3      321.58      322.36     22.35 o 
  -2  18  -3      164.46      147.79      9.23 o 
   0  18  -3      292.77      283.57     10.34 o 
   2  18  -3      308.87      319.53     11.18 o 
   4  18  -3      127.07      159.43      8.44 o 
   6  18  -3       56.74       49.13     12.21 o 
  -3  19  -3      420.82      420.13     16.14 o 
  -1  19  -3      783.32      822.84     22.15 o 
   1  19  -3      569.79      620.96     16.09 o 
   3  19  -3      252.02      256.68     13.52 o 
   5  19  -3       94.04       62.11     15.06 o 
  -2  20  -3       75.91       73.66      7.99 o 
   0  20  -3      143.66      153.87     11.02 o 
   2  20  -3       86.58      104.39     10.27 o 
   4  20  -3       28.08       25.77      9.00 o 
  -1  21  -3      365.04      407.62     23.08 o 
   1  21  -3      401.44      438.34     17.92 o 
   3  21  -3       75.44       94.91      9.91 o 
 -10   0  -2      566.58      567.34     26.59 o 
  -8   0  -2      989.89     1039.70     24.24 o 
  -6   0  -2      359.78      320.38      9.08 o 
  -4   0  -2     1966.44     2266.42     27.26 o 
  -2   0  -2    10330.56    10750.10     88.09 o 
   0   0  -2      406.43      385.32      3.84 o 
   2   0  -2    16578.46    16670.95    194.09 o 
   4   0  -2     2447.69     2594.28     27.96 o 
   6   0  -2       82.29       87.28      8.27 o 
   8   0  -2       81.51       87.98     11.24 o 
  -9   1  -2      340.27      355.02     10.26 o 
  -7   1  -2      316.14      321.36      8.35 o 
  -5   1  -2     1084.60     1155.17     11.21 o 
  -3   1  -2     7087.44     7554.15     44.11 o 
  -1   1  -2    23086.97    22885.70    118.59 o 
   1   1  -2    17185.46    17180.54    151.35 o 
   3   1  -2     4326.35     4469.91     30.00 o 
   5   1  -2      539.38      552.74      7.33 o 
   7   1  -2      310.76      300.74     11.56 o 
   9   1  -2      572.17      607.27     25.39 o 
 -10   2  -2      203.90      197.68     11.01 o 
  -8   2  -2      150.93      159.80      6.43 o 
  -6   2  -2       29.47       32.40      2.50 o 
  -4   2  -2     1313.88     1410.92     12.29 o 
  -2   2  -2     3330.70     3434.26     18.39 o 
   0   2  -2       47.13       34.85      0.97 o 
   2   2  -2     6192.53     6410.38     38.85 o 
   4   2  -2     4089.81     4389.97     28.74 o 
   6   2  -2      956.20     1028.98     18.72 o 
   8   2  -2       87.76      105.50     10.39 o 
  -9   3  -2      268.90      274.34      9.00 o 
  -7   3  -2      349.36      348.00     12.17 o 
  -5   3  -2      416.45      480.55      6.63 o 
  -3   3  -2     1046.36     1175.14      8.40 o 
  -1   3  -2     2045.12     2002.02     11.24 o 
   1   3  -2     1244.99     1203.26      8.09 o 
   3   3  -2     1649.83     1613.21     12.15 o 
   5   3  -2      969.34      974.90     12.06 o 
   7   3  -2      244.07      234.45      9.09 o 
   9   3  -2       30.59       36.80     11.93 o 
 -10   4  -2       24.04       18.33      7.70 o 
  -8   4  -2       48.33       49.22      4.39 o 
  -6   4  -2      146.49      138.92      4.61 o 
  -4   4  -2      196.00      148.74      3.06 o 
  -2   4  -2     1858.30     1852.39     11.65 o 
   0   4  -2     4613.01     4720.14     26.30 o 
   2   4  -2      554.78      516.55      5.18 o 
   4   4  -2       22.63       22.33      1.49 o 
   6   4  -2       78.67       66.87      5.40 o 
   8   4  -2      222.38      240.01     15.03 o 
  10   4  -2      109.33      106.64     13.75 o 
  -9   5  -2       20.74       17.28      3.73 o 
  -7   5  -2       49.77       44.18      3.93 o 
  -5   5  -2       59.59       45.45      2.54 o 
  -3   5  -2      498.27      443.04      4.23 o 
  -1   5  -2      707.66      758.97      6.05 o 
   1   5  -2      239.92      220.43      2.68 o 
   3   5  -2      265.73      267.53      4.27 o 
   5   5  -2      253.55      258.40      5.98 o 
   7   5  -2      200.85      213.29      9.94 o 
   9   5  -2      149.57      134.62     13.00 o 
  -8   6  -2       21.69       19.25      3.59 o 
  -6   6  -2       43.90       37.55      3.35 o 
  -4   6  -2       27.30       27.76      1.58 o 
  -2   6  -2      188.62      177.41      2.43 o 
   0   6  -2     1001.53     1103.92      8.40 o 
   2   6  -2      593.87      709.10      7.09 o 
   4   6  -2      100.13      117.28      3.34 o 
   6   6  -2        1.59        4.71      2.42 o 
   8   6  -2        5.85        5.42      5.52 o 
  -9   7  -2      168.04      154.40     14.77 o 
  -7   7  -2      155.67      150.25      6.86 o 
  -5   7  -2      267.75      252.35      5.79 o 
  -3   7  -2      551.01      575.51      5.67 o 
  -1   7  -2     1868.61     2024.19     13.16 o 
   1   7  -2     1953.86     2046.89     13.29 o 
   3   7  -2      577.25      567.92      6.54 o 
   5   7  -2      266.31      250.47      6.77 o 
   7   7  -2       49.64       55.12      7.17 o 
  -8   8  -2      191.12      182.89     18.54 o 
  -6   8  -2      323.58      329.17      9.93 o 
  -4   8  -2      473.29      475.74      6.96 o 
  -2   8  -2     1130.55     1131.67      8.78 o 
   0   8  -2     2077.87     2122.48     14.02 o 
   2   8  -2     1541.50     1558.27     11.70 o 
   4   8  -2      827.65      806.21     11.07 o 
   6   8  -2      583.71      597.04     12.60 o 
   8   8  -2      350.53      382.40     19.15 o 
  -9   9  -2      161.42      148.58     10.88 o 
  -7   9  -2      589.29      611.23     38.77 o 
  -5   9  -2      789.07      742.61     14.79 o 
  -3   9  -2      639.70      635.96      6.67 o 
  -1   9  -2      519.71      563.00      6.74 o 
   1   9  -2      959.45     1000.66      7.92 o 
   3   9  -2     1130.40     1175.02     11.26 o 
   5   9  -2      981.53      986.85     16.47 o 
   7   9  -2      703.50      743.31     39.68 o 
  -8  10  -2       63.21       71.31     15.78 o 
  -6  10  -2       81.18       79.94      6.08 o 
  -4  10  -2        5.95        7.46      1.81 o 
  -2  10  -2      116.93      116.57      3.49 o 
   0  10  -2       29.88       32.45      1.87 o 
   2  10  -2      614.62      606.77      5.98 o 
   4  10  -2     2260.25     2236.99     25.55 o 
   6  10  -2     1793.94     1827.75     57.29 o 
   8  10  -2      481.25      499.14     36.60 o 
  -7  11  -2      677.79      659.16     25.53 o 
  -5  11  -2      190.39      204.43      7.74 o 
  -3  11  -2      257.62      245.07      6.87 o 
  -1  11  -2     1580.26     1551.92     15.05 o 
   1  11  -2     2086.42     2007.81     14.57 o 
   3  11  -2     1100.42     1092.28     11.90 o 
   5  11  -2      315.03      303.92     12.46 o 
   7  11  -2       98.56      119.20     11.27 o 
  -8  12  -2        6.56        5.34      3.57 o 
  -6  12  -2        2.00        0.72      2.62 o 
  -4  12  -2       91.82       85.83      4.66 o 
  -2  12  -2      535.56      505.53     10.73 o 
   0  12  -2      539.17      520.10      7.82 o 
   2  12  -2      131.64      126.06      4.47 o 
   4  12  -2        5.85        4.63      1.85 o 
   6  12  -2        7.34       10.31      3.50 o 
   8  12  -2       49.22       45.75     11.24 o 
  -7  13  -2       96.66       94.59     22.09 o 
  -5  13  -2       20.11       18.08      3.57 o 
  -3  13  -2      133.67      134.53      5.14 o 
  -1  13  -2      626.07      606.39      9.24 o 
   1  13  -2      879.17      871.00     13.08 o 
   3  13  -2      530.81      513.90     11.13 o 
   5  13  -2      204.30      212.96      8.72 o 
   7  13  -2      157.52      157.30      8.63 o 
  -6  14  -2      123.03      114.13      8.32 o 
  -4  14  -2      518.84      492.57     18.17 o 
  -2  14  -2      601.00      519.59     10.24 o 
   0  14  -2      159.28      101.92      6.74 o 
   2  14  -2       13.56        8.48      2.58 o 
   4  14  -2       50.25       56.77      5.41 o 
   6  14  -2       24.16       21.48      4.36 o 
   8  14  -2       42.93       26.82      6.51 o 
  -7  15  -2       94.01       77.19     11.64 o 
  -5  15  -2      119.90      113.36     10.61 o 
  -3  15  -2      260.90      253.43      9.30 o 
  -1  15  -2      506.23      440.01      9.52 o 
   1  15  -2      311.48      259.25     11.06 o 
   3  15  -2       63.60       63.81      5.82 o 
   5  15  -2       29.58       25.29      4.36 o 
   7  15  -2       65.05       56.12     12.92 o 
  -6  16  -2       69.99       44.23      6.38 o 
  -4  16  -2      247.72      218.35     14.02 o 
  -2  16  -2      510.78      509.00     15.70 o 
   0  16  -2      493.86      501.88     12.86 o 
   2  16  -2      358.96      382.64     13.72 o 
   4  16  -2      259.16      291.20     10.46 o 
   6  16  -2       84.36      100.76     24.53 o 
  -5  17  -2      253.69      239.79     12.22 o 
  -3  17  -2      221.99      204.62     10.49 o 
  -1  17  -2      500.83      469.93     12.83 o 
   1  17  -2      742.82      742.95     23.78 o 
   3  17  -2      491.44      523.82     14.56 o 
   5  17  -2      238.10      253.61     13.42 o 
  -4  18  -2       15.01        9.09      3.86 o 
  -2  18  -2       11.38       16.56      7.60 o 
   0  18  -2       17.74       15.68      3.67 o 
   2  18  -2       26.41       28.81      5.56 o 
   4  18  -2       16.38       15.02      8.01 o 
   6  18  -2       60.47       70.61     14.71 o 
  -5  19  -2       36.46       25.70      8.31 o 
  -3  19  -2       59.23       37.79      5.84 o 
  -1  19  -2      226.84      217.39     15.94 o 
   1  19  -2      218.48      234.00     12.60 o 
   3  19  -2       98.90      104.34     10.16 o 
   5  19  -2       35.21       42.73      6.86 o 
  -2  20  -2      163.57      192.23     15.99 o 
   0  20  -2      103.11      106.95     10.20 o 
   2  20  -2       62.72       78.07      9.12 o 
   4  20  -2      184.17      205.45     12.50 o 
  -1  21  -2      512.29      533.59     26.51 o 
   1  21  -2      491.52      505.04     19.40 o 
   3  21  -2      317.07      361.80     16.62 o 
  -9   1  -1       36.92       34.36      3.92 o 
  -7   1  -1      131.29      134.29      5.37 o 
  -5   1  -1      236.28      257.15      4.24 o 
  -3   1  -1      364.74      344.69      3.20 o 
  -1   1  -1     3987.11     3976.23     25.56 o 
   1   1  -1     4360.83     4402.00     28.25 o 
   3   1  -1     1741.32     1765.94     12.74 o 
   5   1  -1      682.19      654.21      7.99 o 
   7   1  -1      334.70      337.92      8.96 o 
   9   1  -1       99.33      105.05      9.18 o 
 -10   2  -1      105.82      116.81      8.42 o 
  -8   2  -1      193.90      199.61      7.04 o 
  -6   2  -1     1060.03     1094.23     12.92 o 
  -4   2  -1     3607.17     3489.85     21.92 o 
  -2   2  -1     5460.15     5198.87     26.63 o 
   0   2  -1      114.34      104.48      1.33 o 
   2   2  -1     4639.62     4685.40     27.26 o 
   4   2  -1     2076.86     2179.50     14.98 o 
   6   2  -1      659.29      705.44     12.42 o 
   8   2  -1      160.86      152.21      9.03 o 
  10   2  -1      118.87      122.73     10.61 o 
  -9   3  -1       15.75        8.91      3.20 o 
  -7   3  -1      181.45      181.69      6.21 o 
  -5   3  -1     1171.94     1188.04     10.85 o 
  -3   3  -1     2237.19     2172.57     13.07 o 
  -1   3  -1     1905.34     1829.22      9.86 o 
   1   3  -1      562.35      548.98      4.89 o 
   3   3  -1      805.83      794.10      7.20 o 
   5   3  -1     1164.04     1212.81     12.59 o 
   7   3  -1      721.92      759.03     17.46 o 
   9   3  -1      128.63      138.38      9.92 o 
 -10   4  -1       50.75       52.16      5.81 o 
  -8   4  -1      312.41      317.77      8.95 o 
  -6   4  -1      608.96      654.37     10.26 o 
  -4   4  -1      596.92      712.34      6.86 o 
  -2   4  -1      214.80      241.09      2.59 o 
   0   4  -1      114.73       98.02      1.50 o 
   2   4  -1      124.49      128.72      2.58 o 
   4   4  -1      260.92      305.04      4.59 o 
   6   4  -1       37.11       42.36      4.55 o 
   8   4  -1        4.73        2.89      5.39 o 
  10   4  -1       14.15        8.18      4.88 o 
  -9   5  -1       52.08       50.88      5.69 o 
  -7   5  -1       91.59       96.23      5.08 o 
  -5   5  -1       59.82       59.48      3.20 o 
  -3   5  -1       48.15       46.51      1.52 o 
  -1   5  -1     1017.09     1002.82      6.49 o 
   1   5  -1     1848.47     1882.81     12.62 o 
   3   5  -1      305.61      289.72      4.69 o 
   5   5  -1      106.13      117.79      4.21 o 
   7   5  -1      168.33      173.83      7.86 o 
   9   5  -1       63.18       62.91     11.06 o 
 -10   6  -1       77.32       68.93     10.60 o 
  -8   6  -1       97.86      103.42      8.95 o 
  -6   6  -1      212.97      217.98      6.40 o 
  -4   6  -1      739.55      767.23      7.86 o 
  -2   6  -1      992.52     1019.62      7.18 o 
   0   6  -1      635.50      624.64      4.03 o 
   2   6  -1     1175.05     1135.85      9.90 o 
   4   6  -1      853.67      793.84      8.92 o 
   6   6  -1      215.43      184.57      6.03 o 
   8   6  -1       35.22       28.84      7.19 o 
  -9   7  -1      120.35      124.17      7.86 o 
  -7   7  -1      144.35      145.68     15.86 o 
  -5   7  -1      394.35      374.47      7.09 o 
  -3   7  -1     1637.18     1653.15     12.10 o 
  -1   7  -1     5172.11     5676.32     28.93 o 
   1   7  -1     3215.00     3508.86     19.91 o 
   3   7  -1      613.60      643.16      7.39 o 
   5   7  -1      203.52      213.70      6.26 o 
   7   7  -1       56.24       53.83      6.07 o 
   9   7  -1       20.05       19.35      8.11 o 
  -8   8  -1       67.19       52.63      5.56 o 
  -6   8  -1       44.58       44.45      3.60 o 
  -4   8  -1      314.17      311.50      5.43 o 
  -2   8  -1      429.71      473.10      4.47 o 
   0   8  -1     2522.75     2761.93     14.43 o 
   2   8  -1     2471.71     2633.26     17.47 o 
   4   8  -1      395.14      401.52      6.36 o 
   6   8  -1       75.50       84.80      5.04 o 
   8   8  -1        2.09       -4.90      4.90 o 
  -9   9  -1       65.86       68.40     10.46 o 
  -7   9  -1      245.59      261.35     25.19 o 
  -5   9  -1      158.61      142.39      4.53 o 
  -3   9  -1      324.20      318.59      4.22 o 
  -1   9  -1      479.82      467.88      4.62 o 
   1   9  -1      217.48      205.88      2.97 o 
   3   9  -1      651.72      667.99      7.42 o 
   5   9  -1      678.52      682.08     13.23 o 
   7   9  -1      257.09      269.91     12.22 o 
   9   9  -1       59.65       77.97     12.09 o 
  -8  10  -1      120.08       99.72      9.33 o 
  -6  10  -1      622.84      611.74     17.07 o 
  -4  10  -1     1796.99     1816.71     21.64 o 
  -2  10  -1     1816.83     1776.43     12.20 o 
   0  10  -1      921.62      897.85      6.40 o 
   2  10  -1      969.35      925.75      8.63 o 
   4  10  -1     1904.98     1839.16     17.43 o 
   6  10  -1     1862.42     1823.93     32.49 o 
   8  10  -1      700.18      692.79     26.85 o 
  -9  11  -1      522.33      563.74     27.81 o 
  -7  11  -1     1199.91     1221.87     58.44 o 
  -5  11  -1     2064.70     2019.51     34.96 o 
  -3  11  -1     2290.13     2158.46     29.62 o 
  -1  11  -1     1927.71     1850.03     17.75 o 
   1  11  -1     1518.00     1466.94     10.29 o 
   3  11  -1     1109.77     1061.23     11.70 o 
   5  11  -1      224.07      216.51      7.70 o 
   7  11  -1       33.29       33.30      9.09 o 
  -8  12  -1      195.85      188.81     13.38 o 
  -6  12  -1      506.33      526.40     16.28 o 
  -4  12  -1      186.83      175.78      5.87 o 
  -2  12  -1      792.73      754.95      9.50 o 
   0  12  -1      342.45      337.71      6.66 o 
   2  12  -1      227.10      215.72      4.67 o 
   4  12  -1      736.80      721.68     11.69 o 
   6  12  -1      151.78      152.48     10.00 o 
   8  12  -1      319.90      331.56     15.34 o 
  -7  13  -1      134.52      139.43      9.17 o 
  -5  13  -1      362.06      363.60     10.83 o 
  -3  13  -1      491.16      464.07      9.33 o 
  -1  13  -1      133.38      139.69      4.52 o 
   1  13  -1        0.79        2.10      1.90 o 
   3  13  -1       11.33       11.38      2.27 o 
   5  13  -1       41.03       45.20      4.54 o 
   7  13  -1       13.37       13.16      4.44 o 
  -8  14  -1       49.88       53.15     10.38 o 
  -6  14  -1       29.50       25.13      3.97 o 
  -4  14  -1       93.68       91.69      5.68 o 
  -2  14  -1      422.34      378.99      8.66 o 
   0  14  -1      756.69      706.06     10.58 o 
   2  14  -1     1138.88     1108.86     13.56 o 
   4  14  -1      935.81      939.03     14.85 o 
   6  14  -1      273.94      291.49     10.80 o 
   8  14  -1       14.82       17.79      6.64 o 
  -7  15  -1       15.51       10.01      3.94 o 
  -5  15  -1      199.72      211.33     19.89 o 
  -3  15  -1      519.28      486.66     15.04 o 
  -1  15  -1      257.97      274.13      7.45 o 
   1  15  -1       75.19       92.64      4.45 o 
   3  15  -1      393.81      391.65      9.91 o 
   5  15  -1      412.73      417.60     12.57 o 
   7  15  -1      156.84      154.25     11.61 o 
  -6  16  -1        4.17        3.29      3.47 o 
  -4  16  -1        1.56        0.19      3.77 o 
  -2  16  -1       17.12       21.96      3.23 o 
   0  16  -1       77.59       82.78      5.99 o 
   2  16  -1       55.86       38.78      4.72 o 
   4  16  -1       74.04       73.25      8.28 o 
   6  16  -1      100.79      111.57     12.83 o 
  -5  17  -1      156.00      146.70     23.69 o 
  -3  17  -1      195.25      186.89     15.48 o 
  -1  17  -1      118.20      113.79      5.45 o 
   1  17  -1      104.50       93.13      8.89 o 
   3  17  -1      154.53      141.06      8.35 o 
   5  17  -1      151.31      170.07     11.27 o 
  -4  18  -1      121.87       93.60     15.11 o 
  -2  18  -1      361.12      347.88     19.92 o 
   0  18  -1      796.30      821.63     23.25 o 
   2  18  -1      827.69      886.11     32.30 o 
   4  18  -1      408.74      419.51     17.33 o 
   6  18  -1      152.08      155.93     11.35 o 
  -3  19  -1      591.94      597.35     27.78 o 
  -1  19  -1      388.73      368.21     15.41 o 
   1  19  -1      140.99      138.78     10.38 o 
   3  19  -1       71.98       68.58      8.61 o 
   5  19  -1       51.95       50.04     22.91 o 
  -2  20  -1      181.56      163.50     14.72 o 
   0  20  -1      292.27      308.62     15.63 o 
   2  20  -1      198.63      192.44     12.11 o 
   4  20  -1       99.27      135.15     10.76 o 
  -1  21  -1       31.02       20.88      6.10 o 
   1  21  -1       81.10       97.60     10.17 o 
   3  21  -1      181.90      211.91     12.81 o 
   0  22  -1      224.77      255.95     21.81 o 
 -10   0   0       99.22      111.64     21.38 o 
  -8   0   0      160.29      158.23      8.73 o 
  -6   0   0      346.91      332.06      9.31 o 
  -4   0   0     2886.91     3048.10     26.71 o 
  -2   0   0    66733.27    65633.77    477.18 o 
   2   0   0    66812.59    65579.54    658.66 o 
   4   0   0     2878.33     3012.01     58.11 o 
   6   0   0      331.79      328.32     13.16 o 
   8   0   0      160.40      161.02     13.60 o 
  10   0   0      102.54      109.04     14.54 o 
  -9   1   0       69.88       65.38      5.46 o 
  -7   1   0      220.39      231.15      8.45 o 
  -5   1   0      240.72      226.16      4.06 o 
  -3   1   0      353.40      317.77      3.25 o 
  -1   1   0       76.77       72.27      0.93 o 
   1   1   0       92.96       88.83      1.37 o 
   3   1   0      369.60      334.38      3.53 o 
   5   1   0      235.40      225.03      4.04 o 
   7   1   0      212.41      220.80      7.44 o 
   9   1   0       70.22       67.03      8.01 o 
 -10   2   0       20.79       13.28      3.10 o 
  -8   2   0       89.89      102.61      5.89 o 
  -6   2   0      370.53      388.87      6.97 o 
  -4   2   0      349.63      375.39      4.41 o 
  -2   2   0     2022.73     2107.43     11.28 o 
   0   2   0     6502.01     6371.31     28.55 o 
   2   2   0     2019.55     2105.05     14.65 o 
   4   2   0      348.27      371.11      5.16 o 
   6   2   0      370.27      394.47      7.92 o 
   8   2   0       89.96       83.86      8.06 o 
  10   2   0       20.90       19.94      6.30 o 
  -9   3   0       30.49       26.23      3.39 o 
  -7   3   0      196.20      206.98      6.56 o 
  -5   3   0      268.49      262.34      4.46 o 
  -3   3   0      178.01      145.23      2.14 o 
  -1   3   0       68.92       72.43      1.06 o 
   1   3   0       57.26       63.93      1.58 o 
   3   3   0      190.68      158.24      2.99 o 
   5   3   0      287.49      288.30      5.41 o 
   7   3   0      206.77      229.61     14.32 o 
   9   3   0       33.41       34.54     11.95 o 
 -10   4   0       95.05       94.94      7.67 o 
  -8   4   0      633.99      672.14     13.14 o 
  -6   4   0     1031.83     1067.16     12.64 o 
  -4   4   0      554.95      514.03      5.27 o 
  -2   4   0     1153.25     1085.83      9.85 o 
   0   4   0     2740.95     2651.61     12.51 o 
   2   4   0     1189.89     1138.22      9.75 o 
   4   4   0      543.35      515.13      6.45 o 
   6   4   0     1009.67     1034.32     16.21 o 
   8   4   0      624.28      637.75     25.96 o 
  10   4   0       93.47       94.02      9.64 o 
  -9   5   0       69.08       66.04      6.13 o 
  -7   5   0      149.60      150.05      9.07 o 
  -5   5   0      160.95      141.77      4.21 o 
  -3   5   0      644.70      589.89      5.82 o 
  -1   5   0     1755.73     1745.86      9.73 o 
   1   5   0     1760.48     1751.61     11.02 o 
   3   5   0      642.75      593.94      7.04 o 
   5   5   0      151.69      131.32      5.21 o 
   7   5   0      140.32      124.71      8.26 o 
   9   5   0       65.55       69.91     11.47 o 
 -10   6   0       58.11       36.86      5.69 o 
  -8   6   0       56.25       57.49      5.43 o 
  -6   6   0        5.50        7.09      2.01 o 
  -4   6   0       30.19       26.35      1.69 o 
  -2   6   0      258.05      286.76      3.21 o 
   0   6   0      630.14      641.63      4.18 o 
   2   6   0      252.42      283.94      4.39 o 
   4   6   0       30.31       30.72      2.28 o 
   6   6   0        5.86        5.42      2.27 o 
   8   6   0       55.14       57.56     10.16 o 
  10   6   0       57.24       44.39      9.54 o 
  -9   7   0       62.24       61.25      5.93 o 
  -7   7   0       85.63       87.29      6.44 o 
  -5   7   0      380.60      380.81      7.21 o 
  -3   7   0     1635.91     1688.48     12.31 o 
  -1   7   0     3408.76     3716.60     19.42 o 
   1   7   0     3395.48     3688.18     20.83 o 
   3   7   0     1625.86     1699.92     14.16 o 
   5   7   0      383.46      388.48      9.09 o 
   7   7   0       88.34       82.67      6.48 o 
   9   7   0       64.15       59.57     11.05 o 
  -8   8   0       80.50       91.38      6.76 o 
  -6   8   0      336.05      332.97      8.06 o 
  -4   8   0      988.50      986.82     14.18 o 
  -2   8   0     2882.72     2990.74     17.19 o 
   0   8   0     3991.42     4240.88     21.18 o 
   2   8   0     2905.71     3022.53     19.29 o 
   4   8   0     1000.54      981.66     12.07 o 
   6   8   0      339.42      342.51      8.41 o 
   8   8   0       83.77      100.16     12.87 o 
  -9   9   0       92.38       73.60      8.54 o 
  -7   9   0      317.25      342.88     10.29 o 
  -5   9   0      927.28      898.30     12.02 o 
  -3   9   0     1509.31     1478.58     11.45 o 
  -1   9   0     1195.38     1168.25      7.69 o 
   1   9   0     1165.93     1140.12      8.50 o 
   3   9   0     1457.99     1439.73     12.27 o 
   5   9   0      894.61      848.32     17.24 o 
   7   9   0      308.64      302.12     10.81 o 
   9   9   0       94.86      122.81     14.69 o 
  -8  10   0       84.62       80.80      8.20 o 
  -6  10   0       21.20       20.15      4.13 o 
  -4  10   0      301.81      317.91      5.67 o 
  -2  10   0      445.78      446.36      4.68 o 
   0  10   0        0.19        0.97      0.66 o 
   2  10   0      436.10      437.88      5.28 o 
   4  10   0      299.11      313.33      8.54 o 
   6  10   0       22.95       26.75      3.91 o 
   8  10   0       84.36       90.12      9.47 o 
  -9  11   0       10.98        8.15      3.73 o 
  -7  11   0       70.13       58.24     13.45 o 
  -5  11   0      578.51      563.77     12.68 o 
  -3  11   0      790.90      782.61     10.55 o 
  -1  11   0      180.81      162.52      2.73 o 
   1  11   0      193.76      176.11      2.92 o 
   3  11   0      814.73      787.95     10.69 o 
   5  11   0      592.75      607.91     12.85 o 
   7  11   0       71.77       60.98      8.02 o 
   9  11   0        9.85       16.98      7.20 o 
  -8  12   0      796.83      810.50     22.86 o 
  -6  12   0      758.20      769.86     19.85 o 
  -4  12   0      333.69      347.62      8.01 o 
  -2  12   0      122.19      127.00      4.31 o 
   0  12   0      106.63      128.66      2.98 o 
   2  12   0      116.05      134.39      3.47 o 
   4  12   0      314.37      315.77      6.96 o 
   6  12   0      735.23      756.19     21.68 o 
   8  12   0      783.87      828.91     24.51 o 
  -7  13   0       47.66       35.03     16.92 o 
  -5  13   0       36.14       33.68      5.34 o 
  -3  13   0      345.65      334.25      7.66 o 
  -1  13   0     1404.20     1290.47     15.03 o 
   1  13   0     1414.68     1301.43     17.92 o 
   3  13   0      358.92      347.92      8.99 o 
   5  13   0       35.42       38.73      4.87 o 
   7  13   0       43.91       34.72      6.85 o 
  -8  14   0       19.16       11.00      4.18 o 
  -6  14   0       29.15       30.10     11.51 o 
  -4  14   0       29.50       25.31      4.46 o 
  -2  14   0       24.14       24.95      3.00 o 
   0  14   0       71.69       68.00      3.66 o 
   2  14   0       21.47       25.36      2.94 o 
   4  14   0       30.44       39.12      4.48 o 
   6  14   0       31.54       34.35      7.46 o 
   8  14   0       19.48       17.08      7.00 o 
  -7  15   0       25.02       12.22      5.73 o 
  -5  15   0        2.77       -1.17      2.85 o 
  -3  15   0       38.38       30.67      3.82 o 
  -1  15   0       12.77       14.89      2.70 o 
   1  15   0       15.34       15.63      2.47 o 
   3  15   0       42.31       39.46      4.13 o 
   5  15   0        3.58        9.75      5.96 o 
   7  15   0       24.28       37.44      7.41 o 
  -6  16   0      103.31      103.32     13.10 o 
  -4  16   0      259.19      244.63     16.91 o 
  -2  16   0      349.49      336.57      9.77 o 
   0  16   0      360.48      342.62     12.01 o 
   2  16   0      351.93      341.65     10.20 o 
   4  16   0      265.75      294.06     13.91 o 
   6  16   0      107.76      123.98     17.82 o 
  -5  17   0       68.70       77.23      8.13 o 
  -3  17   0      106.53       92.17      7.79 o 
  -1  17   0      326.16      305.62     10.10 o 
   1  17   0      330.39      314.39     10.18 o 
   3  17   0      109.40      116.44     10.69 o 
   5  17   0       65.72       82.13     10.98 o 
  -4  18   0      390.24      347.96     20.89 o 
  -2  18   0      384.93      409.35     14.50 o 
   0  18   0      285.51      302.08     13.77 o 
   2  18   0      383.48      418.07     13.46 o 
   4  18   0      390.22      411.93     17.40 o 
   6  18   0      175.56      212.57     17.57 o 
  -5  19   0       60.33       35.88      8.52 o 
  -3  19   0       25.47       40.54      8.71 o 
  -1  19   0       24.49       20.46      6.52 o 
   1  19   0       25.89       17.79      6.13 o 
   3  19   0       26.86       43.90      7.31 o 
   5  19   0       59.23       65.02      9.37 o 
  -4  20   0      191.16      194.31     16.52 o 
  -2  20   0      197.09      189.24     15.77 o 
   0  20   0       10.13       12.04      6.89 o 
   2  20   0      182.58      201.25     12.52 o 
   4  20   0      181.94      193.96     12.37 o 
  -1  21   0       74.44       62.78     10.50 o 
   1  21   0       81.45       72.46      8.68 o 
   3  21   0      241.30      305.95     15.61 o 
   0  22   0      143.34      124.70     17.70 o 
  -9   1   1       96.54       97.54      6.14 o 
  -7   1   1      332.67      325.34      8.08 o 
  -5   1   1      694.59      665.88      7.48 o 
  -3   1   1     1798.16     1797.92     11.07 o 
  -1   1   1     4471.39     4498.64     22.57 o 
   1   1   1     4092.17     4065.38     32.85 o 
   3   1   1      392.00      361.01      4.18 o 
   5   1   1      239.14      251.02      4.22 o 
   7   1   1      129.99      125.19      6.31 o 
   9   1   1       34.33       38.23      7.53 o 
 -10   2   1      119.21      114.46      8.26 o 
  -8   2   1      156.63      151.69      6.11 o 
  -6   2   1      654.25      722.86      9.80 o 
  -4   2   1     2118.76     2194.56     13.78 o 
  -2   2   1     4792.91     4788.85     24.98 o 
   0   2   1      122.05      113.52      1.56 o 
   2   2   1     5363.60     5109.71     30.35 o 
   4   2   1     3596.20     3495.40     22.89 o 
   6   2   1     1070.34     1121.52     17.69 o 
   8   2   1      193.34      207.31     26.62 o 
  10   2   1      100.90      106.47     10.29 o 
  -9   3   1      121.31      125.65      6.76 o 
  -7   3   1      698.48      724.04     12.65 o 
  -5   3   1     1129.51     1188.33     12.65 o 
  -3   3   1      776.33      774.37      5.80 o 
  -1   3   1      556.29      542.75      3.77 o 
   1   3   1     1912.72     1848.61     11.85 o 
   3   3   1     2236.71     2176.69     14.72 o 
   5   3   1     1171.70     1181.34     13.36 o 
   7   3   1      182.35      185.76      9.33 o 
   9   3   1       13.20        6.78      4.58 o 
 -10   4   1       13.97       15.56      3.93 o 
  -8   4   1        4.49        1.26      1.90 o 
  -6   4   1       38.08       49.49      2.95 o 
  -4   4   1      263.93      297.64      3.91 o 
  -2   4   1      126.41      131.70      2.03 o 
   0   4   1      115.96       96.02      1.47 o 
   2   4   1      216.43      244.45      3.62 o 
   4   4   1      598.71      711.13      8.33 o 
   6   4   1      610.90      647.52     12.22 o 
   8   4   1      313.86      309.71     12.87 o 
  10   4   1       51.27       41.99      8.12 o 
  -9   5   1       66.94       58.67      5.74 o 
  -7   5   1      177.95      174.92      7.09 o 
  -5   5   1      115.61      127.06      3.99 o 
  -3   5   1      293.62      276.76      3.87 o 
  -1   5   1     1830.71     1869.83     10.03 o 
   1   5   1     1030.73     1021.34      7.41 o 
   3   5   1       46.37       49.89      2.00 o 
   5   5   1       56.08       60.10      4.24 o 
   7   5   1       94.96      107.09      8.65 o 
   9   5   1       55.22       42.31     10.13 o 
 -10   6   1       45.64       39.97      4.98 o 
  -8   6   1       35.45       27.50      4.31 o 
  -6   6   1      210.80      201.86      6.13 o 
  -4   6   1      859.54      808.89      8.89 o 
  -2   6   1     1204.25     1169.32      7.57 o 
   0   6   1      638.56      623.33      4.33 o 
   2   6   1      966.23      995.13      8.44 o 
   4   6   1      738.13      760.74      9.09 o 
   6   6   1      214.97      209.65      7.00 o 
   8   6   1       94.01      116.61     15.23 o 
  10   6   1       74.22       70.95      8.40 o 
  -9   7   1       22.31       13.90      5.51 o 
  -7   7   1       57.82       55.64      4.98 o 
  -5   7   1      208.16      213.85      5.32 o 
  -3   7   1      635.30      654.93      6.21 o 
  -1   7   1     3297.87     3571.51     18.76 o 
   1   7   1     5279.14     5754.80     30.93 o 
   3   7   1     1683.13     1695.77     15.69 o 
   5   7   1      401.83      386.29      9.11 o 
   7   7   1      143.42      135.57      7.39 o 
   9   7   1      118.41      138.79     16.07 o 
  -8   8   1        2.04        3.81      2.45 o 
  -6   8   1       77.06       82.05      4.53 o 
  -4   8   1      388.98      392.57      5.91 o 
  -2   8   1     2449.47     2593.41     14.89 o 
   0   8   1     2502.71     2747.65     16.22 o 
   2   8   1      420.54      465.07      4.54 o 
   4   8   1      308.61      308.87      6.73 o 
   6   8   1       42.79       48.12      5.13 o 
   8   8   1       68.00       61.40     11.01 o 
  -9   9   1       58.60       35.55     13.76 o 
  -7   9   1      260.60      260.60      8.95 o 
  -5   9   1      692.79      695.90     12.90 o 
  -3   9   1      667.14      673.08      6.86 o 
  -1   9   1      213.79      209.35      2.72 o 
   1   9   1      455.60      441.76      4.60 o 
   3   9   1      306.15      304.38      5.16 o 
   5   9   1      156.16      126.53     10.16 o 
   7   9   1      250.90      268.08     14.47 o 
   9   9   1       67.95       72.13     12.57 o 
  -8  10   1      681.32      642.98     43.94 o 
  -6  10   1     1815.20     1799.14     25.68 o 
  -4  10   1     1845.62     1757.39     16.66 o 
  -2  10   1      926.64      870.95      7.15 o 
   0  10   1      902.31      866.84      7.19 o 
   2  10   1     1801.79     1775.88     13.16 o 
   4  10   1     1780.98     1790.63     21.00 o 
   6  10   1      607.24      622.08     17.95 o 
   8  10   1      110.37      114.60     14.39 o 
  -9  11   1       37.90       15.49      4.47 o 
  -7  11   1       38.04       39.69      5.79 o 
  -5  11   1      235.54      231.49      6.47 o 
  -3  11   1     1134.32     1071.69     10.46 o 
  -1  11   1     1536.65     1484.14     10.30 o 
   1  11   1     1938.61     1886.11     12.98 o 
   3  11   1     2318.08     2206.39     25.85 o 
   5  11   1     2101.38     2070.15     31.18 o 
   7  11   1     1221.43     1221.25     43.24 o 
   9  11   1      529.41      559.89     27.18 o 
  -8  12   1      316.87      321.41     23.78 o 
  -6  12   1      146.72      139.59     14.64 o 
  -4  12   1      726.73      714.45     15.21 o 
  -2  12   1      219.89      212.46      4.07 o 
   0  12   1      351.38      342.31      4.55 o 
   2  12   1      806.40      778.38      8.70 o 
   4  12   1      186.91      178.25      5.23 o 
   6  12   1      499.76      536.01     24.05 o 
   8  12   1      192.85      203.29     14.45 o 
  -7  13   1       13.87        6.65      3.55 o 
  -5  13   1       41.80       36.94      4.89 o 
  -3  13   1       13.77       12.09      2.48 o 
  -1  13   1        1.64        4.77      1.51 o 
   1  13   1      127.20      127.70      4.35 o 
   3  13   1      482.98      473.87      8.34 o 
   5  13   1      361.43      379.39     14.27 o 
   7  13   1      139.54      141.25     12.05 o 
  -8  14   1       11.91        5.07      4.34 o 
  -6  14   1      275.70      239.16     15.98 o 
  -4  14   1      939.86      953.08     40.36 o 
  -2  14   1     1131.29     1065.74     17.56 o 
   0  14   1      731.94      689.52     10.50 o 
   2  14   1      394.26      355.81      8.88 o 
   4  14   1       82.00       86.34      8.25 o 
   6  14   1       34.68       26.82      8.53 o 
   8  14   1       55.60       56.21      8.90 o 
  -7  15   1      157.85      128.34     15.06 o 
  -5  15   1      418.38      424.63     21.66 o 
  -3  15   1      411.55      363.71     10.19 o 
  -1  15   1       82.25       97.10      7.10 o 
   1  15   1      241.13      258.66      7.71 o 
   3  15   1      503.80      518.94     16.85 o 
   5  15   1      196.98      190.84     15.07 o 
   7  15   1       15.11       20.25      6.33 o 
  -6  16   1      105.44       63.34     10.54 o 
  -4  16   1       79.03       71.90      8.27 o 
  -2  16   1       57.93       46.27      5.72 o 
   0  16   1       79.79       81.54      7.34 o 
   2  16   1       19.53       22.57      3.76 o 
   4  16   1        1.99       -3.10      3.88 o 
   6  16   1        4.55       11.85      5.24 o 
  -5  17   1      149.89      145.13     13.77 o 
  -3  17   1      154.70      152.91     10.49 o 
  -1  17   1      105.41       90.22      7.85 o 
   1  17   1      118.26      128.84      6.64 o 
   3  17   1      195.40      220.19     15.74 o 
   5  17   1      156.65      129.71     25.53 o 
  -4  18   1      393.46      397.00     22.38 o 
  -2  18   1      809.02      883.05     22.35 o 
   0  18   1      789.93      851.67     21.26 o 
   2  18   1      363.14      384.15     15.01 o 
   4  18   1      120.68       97.77     13.25 o 
   6  18   1       89.64       86.07     10.40 o 
  -5  19   1       50.28       43.64      9.05 o 
  -3  19   1       70.76       68.55      7.59 o 
  -1  19   1      141.35      133.89      7.76 o 
   1  19   1      390.23      383.72     21.35 o 
   3  19   1      597.09      657.88     29.04 o 
   5  19   1      388.61      414.55     18.22 o 
  -4  20   1       99.45      102.77     12.99 o 
  -2  20   1      200.11      216.95     11.38 o 
   0  20   1      298.85      316.61     15.04 o 
   2  20   1      189.41      210.53     26.64 o 
   4  20   1       21.53       26.52      5.49 o 
  -1  21   1       83.19      103.83     13.55 o 
   1  21   1       31.04       30.12      5.81 o 
   3  21   1       44.61       42.12     12.29 o 
   0  22   1      212.31      242.90     21.64 o 
 -10   0   2       33.84       30.10      7.60 o 
  -8   0   2       90.07       90.37      7.61 o 
  -6   0   2       86.02       92.81      4.93 o 
  -4   0   2     2355.86     2534.58     27.78 o 
  -2   0   2    16306.96    16447.56    124.82 o 
   0   0   2      361.44      343.89      4.01 o 
   2   0   2    10476.43    11138.30     94.19 o 
   4   0   2     2029.03     2334.10     24.39 o 
   6   0   2      377.02      331.70     11.05 o 
   8   0   2     1000.78     1016.79     34.93 o 
  10   0   2      574.31      585.54     28.90 o 
  -9   1   2      578.41      599.17     12.88 o 
  -7   1   2      313.73      300.04      7.65 o 
  -5   1   2      518.56      527.90      6.59 o 
  -3   1   2     4247.13     4412.18     25.57 o 
  -1   1   2    17054.08    17099.19     91.97 o 
   1   1   2    22977.61    22966.12    170.77 o 
   3   1   2     7039.66     7448.40     44.04 o 
   5   1   2     1068.83     1137.26     11.45 o 
   7   1   2      314.35      327.95      9.87 o 
   9   1   2      344.87      380.76     24.15 o 
 -10   2   2        5.80        4.46      2.62 o 
  -8   2   2       87.74       95.13      5.65 o 
  -6   2   2      955.57     1031.97     12.11 o 
  -4   2   2     4087.11     4370.90     26.16 o 
  -2   2   2     6189.16     6461.05     33.42 o 
   0   2   2       47.78       35.02      1.04 o 
   2   2   2     3336.27     3431.46     20.87 o 
   4   2   2     1316.82     1411.13     11.07 o 
   6   2   2       29.80       29.81      3.48 o 
   8   2   2      150.47      155.78     14.13 o 
  10   2   2      203.64      198.47     12.22 o 
  -9   3   2       32.77       27.57      3.50 o 
  -7   3   2      245.54      233.45      6.80 o 
  -5   3   2      971.65      980.26     10.03 o 
  -3   3   2     1652.97     1625.61     11.92 o 
  -1   3   2     1227.39     1191.17      8.17 o 
   1   3   2     2021.11     1987.70     12.83 o 
   3   3   2     1052.84     1190.24      9.12 o 
   5   3   2      416.44      478.69      7.69 o 
   7   3   2      340.34      344.79     12.47 o 
   9   3   2      262.75      262.53     13.32 o 
 -10   4   2      106.52       95.40      7.42 o 
  -8   4   2      221.39      230.82      7.38 o 
  -6   4   2       86.87       73.22      3.34 o 
  -4   4   2       32.92       34.46      1.72 o 
  -2   4   2      571.17      535.47      4.82 o 
   0   4   2     4697.57     4825.82     33.27 o 
   2   4   2     1924.57     1913.47     15.47 o 
   4   4   2      196.39      150.19      3.55 o 
   6   4   2      140.71      128.13      5.48 o 
   8   4   2       51.38       71.10     11.52 o 
  10   4   2       27.26       27.88      6.23 o 
  -9   5   2      150.85      168.03      8.08 o 
  -7   5   2      202.83      207.83      7.71 o 
  -5   5   2      248.00      254.05      5.32 o 
  -3   5   2      252.66      252.72      3.54 o 
  -1   5   2      249.65      224.16      2.37 o 
   1   5   2      741.23      781.96      6.51 o 
   3   5   2      521.92      470.89      6.31 o 
   5   5   2       64.73       48.62      3.84 o 
   7   5   2       47.34       42.14      5.92 o 
   9   5   2       19.86       14.38      7.73 o 
 -10   6   2       43.93       32.16      4.74 o 
  -8   6   2        6.25        6.33      3.65 o 
  -6   6   2        1.57        3.55      1.57 o 
  -4   6   2      103.11      112.97      3.13 o 
  -2   6   2      600.03      697.11      5.40 o 
   0   6   2      997.87     1115.41      7.27 o 
   2   6   2      185.17      184.47      3.03 o 
   4   6   2       28.21       31.09      2.19 o 
   6   6   2       44.48       40.33      4.48 o 
   8   6   2       21.52       26.49      6.77 o 
  -9   7   2        3.47        5.69      2.98 o 
  -7   7   2       49.14       62.31      5.25 o 
  -5   7   2      262.65      248.09      5.80 o 
  -3   7   2      560.23      553.08      5.51 o 
  -1   7   2     1902.35     2007.37     11.65 o 
   1   7   2     1821.42     1969.46     13.05 o 
   3   7   2      547.60      568.68      6.46 o 
   5   7   2      275.51      267.61      7.50 o 
   7   7   2      158.25      148.39      9.17 o 
   9   7   2      169.54      186.66     16.48 o 
  -8   8   2      348.29      368.89     11.33 o 
  -6   8   2      582.18      582.94     11.03 o 
  -4   8   2      811.88      803.30      9.88 o 
  -2   8   2     1509.23     1540.53      9.96 o 
   0   8   2     2048.40     2094.83     13.21 o 
   2   8   2     1118.35     1141.35      8.32 o 
   4   8   2      459.08      467.45      8.40 o 
   6   8   2      318.23      336.85     12.68 o 
   8   8   2      192.20      199.32     15.86 o 
  -9   9   2      227.32      219.39      9.49 o 
  -7   9   2      714.11      717.68     15.30 o 
  -5   9   2      992.21      985.78     12.96 o 
  -3   9   2     1125.13     1167.21      9.15 o 
  -1   9   2      941.53      984.39      7.06 o 
   1   9   2      511.29      570.71      5.82 o 
   3   9   2      652.08      670.29      8.42 o 
   5   9   2      810.32      768.23     13.99 o 
   7   9   2      606.02      622.70     23.08 o 
   9   9   2      167.30      173.33     15.35 o 
  -8  10   2      476.41      451.56     17.00 o 
  -6  10   2     1785.70     1802.48     32.01 o 
  -4  10   2     2258.85     2172.07     21.33 o 
  -2  10   2      620.83      619.36      5.74 o 
   0  10   2       28.96       30.63      1.56 o 
   2  10   2      111.78      113.93      2.97 o 
   4  10   2        6.45        5.17      2.44 o 
   6  10   2       81.99       96.17     11.54 o 
   8  10   2       61.84       43.57     10.11 o 
  -9  11   2       81.89       84.69      8.90 o 
  -7  11   2       99.31      112.36      8.26 o 
  -5  11   2      318.19      302.91      7.51 o 
  -3  11   2     1112.55     1094.53     10.25 o 
  -1  11   2     2110.79     2054.74     14.34 o 
   1  11   2     1606.27     1580.09     11.98 o 
   3  11   2      267.33      257.42      6.29 o 
   5  11   2      180.57      184.88      8.22 o 
   7  11   2      663.89      670.75     27.91 o 
  -8  12   2       52.22       43.35      6.51 o 
  -6  12   2       11.10        8.43      3.13 o 
  -4  12   2        2.67        3.61      1.33 o 
  -2  12   2      126.41      131.23      3.47 o 
   0  12   2      550.55      528.69      6.19 o 
   2  12   2      559.48      538.88      7.55 o 
   4  12   2      103.77      114.82      5.79 o 
   6  12   2        1.80       12.85      6.69 o 
   8  12   2        5.58       11.90     10.29 o 
  -7  13   2      161.33      160.66      9.40 o 
  -5  13   2      209.87      220.30     14.52 o 
  -3  13   2      534.85      531.43     11.62 o 
  -1  13   2      903.26      886.31     10.50 o 
   1  13   2      665.21      624.56      8.49 o 
   3  13   2      152.12      148.71      9.15 o 
   5  13   2       17.62       25.22      5.34 o 
   7  13   2       92.50      114.63     14.90 o 
  -8  14   2       44.75       50.25      9.85 o 
  -6  14   2       23.47       19.26      6.13 o 
  -4  14   2       50.03       52.25      4.81 o 
  -2  14   2       12.80        5.53      2.56 o 
   0  14   2      152.10       95.75      4.99 o 
   2  14   2      591.27      524.66      9.54 o 
   4  14   2      515.61      507.51     16.57 o 
   6  14   2      123.46      144.33     15.94 o 
  -7  15   2       67.18       71.81     11.33 o 
  -5  15   2       31.86       28.80      6.98 o 
  -3  15   2       65.30       54.58      6.03 o 
  -1  15   2      314.07      284.83     11.21 o 
   1  15   2      509.36      475.02     10.61 o 
   3  15   2      261.44      266.18     11.84 o 
   5  15   2      117.18      138.12     13.51 o 
   7  15   2       91.65       99.15     10.86 o 
  -6  16   2       87.10       95.50     12.80 o 
  -4  16   2      264.04      274.11     12.08 o 
  -2  16   2      361.22      353.22     14.44 o 
   0  16   2      490.40      479.28     12.00 o 
   2  16   2      509.34      523.46     13.56 o 
   4  16   2      249.99      215.31     15.98 o 
   6  16   2       69.13       91.22     13.73 o 
  -5  17   2      236.67      234.73     16.90 o 
  -3  17   2      484.58      510.36     16.61 o 
  -1  17   2      742.83      780.64     22.40 o 
   1  17   2      508.41      488.07     14.51 o 
   3  17   2      221.80      243.91     11.38 o 
   5  17   2      248.45      272.95     18.97 o 
  -4  18   2       14.79       11.55      5.69 o 
  -2  18   2       29.34       26.48      4.98 o 
   0  18   2       20.56       33.71      5.27 o 
   2  18   2       12.91       11.15      4.05 o 
   4  18   2       17.27       27.32      7.76 o 
  -5  19   2       36.36       26.22      7.31 o 
  -3  19   2      102.37      101.47      9.00 o 
  -1  19   2      224.66      233.67     16.82 o 
   1  19   2      233.04      255.38     12.00 o 
   3  19   2       61.78       52.17     10.07 o 
   5  19   2       36.36       36.55      8.31 o 
  -4  20   2      187.09      183.64     15.79 o 
  -2  20   2       60.93       49.14      8.31 o 
   0  20   2       92.98      100.02      9.05 o 
   2  20   2      157.96      199.64     16.15 o 
  -3  21   2      327.72      325.61     19.78 o 
  -1  21   2      503.43      507.06     22.79 o 
   1  21   2      512.27      538.02     26.96 o 
   0  22   2      169.63      191.90     19.52 o 
  -9   1   3      223.38      218.31      8.99 o 
  -7   1   3      645.62      665.24     11.66 o 
  -5   1   3     1977.24     2066.21     16.28 o 
  -3   1   3     5515.38     5618.44     31.76 o 
  -1   1   3     9750.40     9817.70     48.69 o 
   1   1   3     3622.03     3593.63     28.43 o 
   3   1   3     1390.73     1332.00      9.83 o 
   5   1   3      425.31      419.63      7.26 o 
   7   1   3       16.43       17.93      6.67 o 
   9   1   3       33.40       23.82     11.67 o 
 -10   2   3       22.99       19.77      4.66 o 
  -8   2   3       21.87       23.33      3.12 o 
  -6   2   3      685.70      717.82      9.64 o 
  -4   2   3     2511.51     2495.86     16.82 o 
  -2   2   3     1750.68     1700.31     12.16 o 
   0   2   3      848.63      782.96      5.73 o 
   2   2   3     3254.94     3299.15     25.03 o 
   4   2   3     2059.64     2059.30     15.57 o 
   6   2   3      467.56      464.17      9.73 o 
   8   2   3       56.90       52.77      9.08 o 
  10   2   3       12.84        4.33      4.75 o 
  -9   3   3       48.32       42.54      4.86 o 
  -7   3   3      361.85      379.11      8.59 o 
  -5   3   3     1697.28     1763.87     14.58 o 
  -3   3   3     3312.77     3508.89     21.09 o 
  -1   3   3     1434.15     1485.28      9.45 o 
   1   3   3     1900.59     1929.81     11.91 o 
   3   3   3     2520.37     2684.13     17.80 o 
   5   3   3     1107.90     1176.25     13.76 o 
   7   3   3      241.91      264.18     10.93 o 
   9   3   3       69.91       65.84      8.40 o 
 -10   4   3        7.04        6.68      3.46 o 
  -8   4   3        0.69        2.47      2.28 o 
  -6   4   3        2.85        1.83      1.90 o 
  -4   4   3      245.37      251.21      4.31 o 
  -2   4   3     1783.05     1751.19     11.68 o 
   0   4   3     1594.30     1685.31     10.11 o 
   2   4   3     1001.29     1111.23      9.22 o 
   4   4   3      407.28      420.62      5.28 o 
   6   4   3       57.23       51.19      4.80 o 
   8   4   3       20.59       18.66      7.83 o 
  -9   5   3      110.98      101.05      7.22 o 
  -7   5   3      123.01      123.62      6.02 o 
  -5   5   3      200.15      202.84      4.54 o 
  -3   5   3     1008.98      956.58      8.05 o 
  -1   5   3     1457.09     1428.37      9.59 o 
   1   5   3      224.24      221.74      2.90 o 
   3   5   3        8.01       10.43      1.16 o 
   5   5   3      163.51      161.98      5.74 o 
   7   5   3      145.43      152.59      8.86 o 
   9   5   3        7.83       12.63      5.36 o 
 -10   6   3      129.17      109.17      9.94 o 
  -8   6   3      105.05      103.56      6.54 o 
  -6   6   3      549.58      567.76     10.74 o 
  -4   6   3     1826.12     1858.85     16.20 o 
  -2   6   3     2927.28     3118.26     19.08 o 
   0   6   3     1915.17     1941.40     13.69 o 
   2   6   3     1548.68     1494.62     11.48 o 
   4   6   3      967.33      970.96     11.32 o 
   6   6   3      269.42      272.54     11.08 o 
   8   6   3       77.02       85.95      8.60 o 
  -9   7   3        8.17        6.86      2.96 o 
  -7   7   3       65.08       67.64      5.33 o 
  -5   7   3      358.29      368.80      7.20 o 
  -3   7   3     1034.62     1094.54      9.16 o 
  -1   7   3     1265.17     1280.94      8.26 o 
   1   7   3      589.94      576.23      5.14 o 
   3   7   3      247.26      291.20      4.98 o 
   5   7   3       68.09       74.99      4.84 o 
   7   7   3       25.31       33.41      5.70 o 
   9   7   3       21.12       12.51      8.05 o 
  -8   8   3      522.51      500.80     13.28 o 
  -6   8   3      358.56      365.50      9.76 o 
  -4   8   3       92.92       99.11      2.99 o 
  -2   8   3      333.25      300.29      3.73 o 
   0   8   3      732.02      764.73      6.36 o 
   2   8   3      661.77      731.41      6.66 o 
   4   8   3      226.18      241.30      7.16 o 
   6   8   3      249.37      257.49     11.17 o 
   8   8   3       88.82       82.84     12.75 o 
  -9   9   3       30.77       20.69      4.03 o 
  -7   9   3      259.70      251.18     10.19 o 
  -5   9   3      580.59      594.98      9.67 o 
  -3   9   3      610.96      597.09      6.23 o 
  -1   9   3      294.98      304.99      3.27 o 
   1   9   3      574.03      598.86      6.04 o 
   3   9   3     1029.10     1036.47     13.91 o 
   5   9   3      872.46      870.63     19.39 o 
   7   9   3       91.37      108.13     13.87 o 
   9   9   3       58.58       67.36     12.69 o 
  -8  10   3        3.72        4.92      4.19 o 
  -6  10   3      274.52      275.53     12.29 o 
  -4  10   3     1499.61     1503.57     15.09 o 
  -2  10   3     2356.33     2302.54     14.50 o 
   0  10   3     1803.48     1749.38     12.16 o 
   2  10   3     1573.75     1568.15     14.40 o 
   4  10   3      954.20      921.32     13.85 o 
   6  10   3      461.63      464.97     15.78 o 
   8  10   3      389.60      450.96     23.96 o 
  -9  11   3       31.54       24.78      5.13 o 
  -7  11   3      174.90      163.72      7.35 o 
  -5  11   3      456.99      445.62      9.52 o 
  -3  11   3      449.42      435.61      6.42 o 
  -1  11   3      742.28      698.14      7.01 o 
   1  11   3      827.72      760.57      8.82 o 
   3  11   3      884.29      866.38     13.27 o 
   5  11   3      655.86      689.35     19.10 o 
   7  11   3      393.80      418.54     22.49 o 
  -8  12   3       31.75       25.70      7.46 o 
  -6  12   3      252.28      255.12     21.93 o 
  -4  12   3      152.48      146.97      6.30 o 
  -2  12   3     1963.78     1878.24     16.25 o 
   0  12   3     2725.14     2576.13     21.48 o 
   2  12   3      722.32      692.62     10.39 o 
   4  12   3      303.86      286.58      9.99 o 
   6  12   3       90.78      103.76     13.70 o 
   8  12   3       23.60       19.32      7.68 o 
  -7  13   3       21.14       17.12      6.02 o 
  -5  13   3       19.85       20.15      5.81 o 
  -3  13   3       20.92       20.56      3.06 o 
  -1  13   3       92.52       81.48      3.54 o 
   1  13   3      416.28      346.26      6.38 o 
   3  13   3      293.55      286.94      7.38 o 
   5  13   3      127.28      154.79     13.57 o 
   7  13   3      116.54      132.43     16.51 o 
  -8  14   3      220.48      242.91     17.80 o 
  -6  14   3      435.79      438.43     21.92 o 
  -4  14   3      233.73      214.68     12.82 o 
  -2  14   3       20.53       27.27      7.11 o 
   0  14   3       38.33       20.95      2.50 o 
   2  14   3       85.52      104.01      4.45 o 
   4  14   3      528.21      526.57     17.09 o 
   6  14   3      545.17      537.54     26.20 o 
  -7  15   3       41.58       22.89      6.90 o 
  -5  15   3      214.29      205.42     14.91 o 
  -3  15   3      215.30      211.09     14.30 o 
  -1  15   3      143.20      148.32      7.27 o 
   1  15   3      332.81      341.84      9.11 o 
   3  15   3      431.26      440.17     12.07 o 
   5  15   3      331.48      358.09     20.59 o 
   7  15   3       95.75      120.40     15.67 o 
  -6  16   3      145.72      134.67     13.07 o 
  -4  16   3       24.56       23.02      4.60 o 
  -2  16   3        7.58        8.98      3.48 o 
   0  16   3        8.33        9.78      3.02 o 
   2  16   3       12.28       13.44      3.21 o 
   4  16   3        0.63        0.94      5.01 o 
   6  16   3        5.08       16.12      6.75 o 
  -5  17   3      128.59      122.03     14.48 o 
  -3  17   3       37.55       31.08      5.13 o 
  -1  17   3       28.49       29.43      5.21 o 
   1  17   3       69.74       82.84      6.36 o 
   3  17   3       99.43      101.53      9.15 o 
   5  17   3       41.72       50.18     10.46 o 
  -4  18   3      124.66      125.44     10.08 o 
  -2  18   3      309.41      328.49     13.48 o 
   0  18   3      298.62      309.26     12.89 o 
   2  18   3      163.27      153.74      9.74 o 
   4  18   3      312.54      337.54     14.49 o 
  -5  19   3       89.21       57.96      9.72 o 
  -3  19   3      246.45      226.13     11.74 o 
  -1  19   3      558.95      582.28     18.61 o 
   1  19   3      772.60      826.62     22.33 o 
   3  19   3      416.19      442.46     16.50 o 
  -4  20   3       27.57       33.39      8.23 o 
  -2  20   3       87.14      103.18      9.68 o 
   0  20   3      147.81      142.10     16.65 o 
   2  20   3       80.70       98.98      9.44 o 
  -3  21   3       73.71       80.09     11.85 o 
  -1  21   3      397.75      429.93     16.48 o 
   1  21   3      361.04      428.21     24.13 o 
  -8   0   4     1860.52     1948.03     51.66 o 
  -6   0   4      533.58      514.50     11.20 o 
  -4   0   4      354.70      352.11      6.22 o 
  -2   0   4     1019.02     1072.77      9.41 o 
   0   0   4     4595.53     4475.23     34.37 o 
   2   0   4     2871.54     2801.51     26.73 o 
   4   0   4     5903.98     6328.13     57.58 o 
   6   0   4     5240.54     5471.06     86.71 o 
   8   0   4     2046.64     2087.39     56.62 o 
  -9   1   4       91.47       83.24      8.38 o 
  -7   1   4      145.14      145.56      5.26 o 
  -5   1   4      172.59      174.66      3.68 o 
  -3   1   4      886.81      883.14      7.13 o 
  -1   1   4     2398.02     2372.88     13.21 o 
   1   1   4     2110.07     2164.92     16.17 o 
   3   1   4     1721.79     1937.06     14.19 o 
   5   1   4      597.21      660.62      9.43 o 
   7   1   4      255.22      268.51     12.06 o 
   9   1   4      327.22      350.03     15.78 o 
 -10   2   4       70.89       65.49      7.73 o 
  -8   2   4      250.60      262.89      9.06 o 
  -6   2   4      799.74      855.88     12.62 o 
  -4   2   4     1178.19     1290.55     10.09 o 
  -2   2   4      865.00     1003.51      7.56 o 
   0   2   4      562.97      555.84      4.63 o 
   2   2   4      387.79      438.58      4.76 o 
   4   2   4      510.49      514.95      5.88 o 
   6   2   4      337.31      345.02     11.85 o 
   8   2   4       54.09       48.33      7.46 o 
  -9   3   4       42.40       42.97      7.91 o 
  -7   3   4      115.34      112.74      4.74 o 
  -5   3   4      494.53      522.62      6.64 o 
  -3   3   4     1372.93     1631.47     11.52 o 
  -1   3   4      587.91      693.93      5.53 o 
   1   3   4      177.57      174.34      2.41 o 
   3   3   4      156.04      125.74      2.25 o 
   5   3   4       70.46       72.82      3.28 o 
   7   3   4       61.66       62.95     12.88 o 
   9   3   4       18.40       11.57      5.66 o 
 -10   4   4       41.24       38.87      5.98 o 
  -8   4   4      138.94      150.33      7.05 o 
  -6   4   4      178.19      177.77      5.71 o 
  -4   4   4      352.04      372.21      5.20 o 
  -2   4   4     3872.02     3995.79     23.60 o 
   0   4   4     4824.32     4853.17     27.45 o 
   2   4   4     1038.22      986.95      7.55 o 
   4   4   4      329.35      333.40      4.50 o 
   6   4   4      249.10      264.84     10.85 o 
   8   4   4       91.11       95.64     13.47 o 
  -9   5   4       36.53       29.02     14.69 o 
  -7   5   4      103.37      109.10      5.69 o 
  -5   5   4      390.34      397.06      6.88 o 
  -3   5   4     1346.23     1361.18     10.45 o 
  -1   5   4     3207.00     3357.77     19.82 o 
   1   5   4     2284.28     2396.68     13.47 o 
   3   5   4      620.15      679.52      7.17 o 
   5   5   4       70.98       78.56      4.06 o 
   7   5   4       39.73       53.05      8.17 o 
   9   5   4       22.05       23.22      7.40 o 
 -10   6   4        3.89       13.99      6.00 o 
  -8   6   4        4.62        1.51      2.43 o 
  -6   6   4      150.58      153.08      9.07 o 
  -4   6   4      783.95      798.25      8.19 o 
  -2   6   4      725.03      776.27      6.82 o 
   0   6   4      208.34      261.20      3.78 o 
   2   6   4      447.64      488.86      4.99 o 
   4   6   4      159.62      139.08      4.06 o 
   6   6   4        4.26        3.52      3.01 o 
   8   6   4        2.50        4.75      6.15 o 
  -9   7   4      102.70       86.97      8.71 o 
  -7   7   4      234.20      229.85      9.17 o 
  -5   7   4      193.22      174.58      4.96 o 
  -3   7   4       47.96       50.94      2.09 o 
  -1   7   4      371.14      389.70      4.03 o 
   1   7   4     1373.96     1415.83     11.45 o 
   3   7   4     1391.07     1397.94     12.48 o 
   5   7   4      366.08      330.24      8.44 o 
   7   7   4      321.64      342.68     13.74 o 
   9   7   4      200.91      181.71     16.23 o 
  -8   8   4      457.52      478.99     15.45 o 
  -6   8   4      504.42      507.30     11.77 o 
  -4   8   4      473.68      430.44      6.79 o 
  -2   8   4      604.09      552.18      5.44 o 
   0   8   4      925.32      950.14      8.34 o 
   2   8   4      591.07      564.65      6.00 o 
   4   8   4      556.42      497.90     15.60 o 
   6   8   4      606.97      583.80     18.45 o 
   8   8   4      438.63      433.50     23.71 o 
  -9   9   4      284.02      285.12     14.54 o 
  -7   9   4      597.42      619.03     14.23 o 
  -5   9   4      918.41      882.29     12.42 o 
  -3   9   4      983.65      980.22      9.19 o 
  -1   9   4      734.71      721.35      7.71 o 
   1   9   4     1037.57      954.91      9.89 o 
   3   9   4     1063.63      991.26     14.78 o 
   5   9   4      433.24      471.70     15.05 o 
   7   9   4       21.91       18.61      7.68 o 
  -8  10   4       80.92       79.03      6.31 o 
  -6  10   4      125.01      108.83      8.90 o 
  -4  10   4      504.44      465.38      7.06 o 
  -2  10   4      537.43      510.68      6.20 o 
   0  10   4        0.39        1.05      1.17 o 
   2  10   4      777.30      723.16     10.09 o 
   4  10   4     1222.63     1177.96     21.95 o 
   6  10   4      609.62      611.55     18.53 o 
   8  10   4      157.80      151.40     16.90 o 
  -9  11   4       41.88       33.43      8.44 o 
  -7  11   4      117.60      114.22      6.29 o 
  -5  11   4      106.10      101.34      5.23 o 
  -3  11   4       14.99       18.42      2.64 o 
  -1  11   4       16.78       17.53      1.86 o 
   1  11   4        0.46        1.43      1.40 o 
   3  11   4      109.97      106.66      5.25 o 
   5  11   4      113.12      114.82      8.54 o 
   7  11   4        6.16       -1.01      5.62 o 
  -8  12   4       33.98       21.83      4.70 o 
  -6  12   4      208.73      224.51     27.35 o 
  -4  12   4     1359.49     1331.70     18.41 o 
  -2  12   4     3580.20     3421.88     29.25 o 
   0  12   4     4418.04     4257.11     32.14 o 
   2  12   4     2305.70     2275.93     22.39 o 
   4  12   4      547.99      578.52     17.52 o 
   6  12   4       80.18       80.89     12.34 o 
   8  12   4       32.48       70.05     12.14 o 
  -7  13   4      191.91      188.54     14.66 o 
  -5  13   4      150.48      155.67     12.33 o 
  -3  13   4      362.91      391.80     10.33 o 
  -1  13   4      440.97      482.48      7.60 o 
   1  13   4      122.59      123.15      4.05 o 
   3  13   4      117.68      115.57      5.76 o 
   5  13   4      249.72      252.74     17.30 o 
   7  13   4      105.83      132.83     17.00 o 
  -8  14   4       50.13       40.45      9.00 o 
  -6  14   4        2.86        8.64      4.81 o 
  -4  14   4      140.94      126.10      9.72 o 
  -2  14   4      191.56      195.94      6.76 o 
   0  14   4       43.15       43.40      3.11 o 
   2  14   4       24.38       24.98      2.71 o 
   4  14   4       57.27       48.18      8.29 o 
   6  14   4       34.40       31.62      9.54 o 
  -7  15   4        6.83        4.59      5.01 o 
  -5  15   4       26.19       34.11      7.28 o 
  -3  15   4      175.75      151.26      8.75 o 
  -1  15   4      309.82      300.86     10.12 o 
   1  15   4       95.76       97.57      6.04 o 
   3  15   4       22.27       19.73      4.07 o 
   5  15   4       39.93       34.80      8.78 o 
  -6  16   4      458.52      458.12     23.70 o 
  -4  16   4      489.01      488.21     16.51 o 
  -2  16   4      389.74      359.18     13.50 o 
   0  16   4      397.61      377.71     15.16 o 
   2  16   4      308.88      288.67     18.62 o 
   4  16   4      106.94      110.99      9.68 o 
   6  16   4       68.94       52.22     10.46 o 
  -5  17   4       26.58       31.12      7.74 o 
  -3  17   4      237.60      208.81     10.82 o 
  -1  17   4      417.47      391.17     14.42 o 
   1  17   4      224.23      225.97      8.94 o 
   3  17   4      152.67      166.98     10.34 o 
   5  17   4      175.24      175.52     15.21 o 
  -4  18   4      201.00      216.53     22.10 o 
  -2  18   4      156.79      155.50      9.56 o 
   0  18   4      119.24      113.30      9.58 o 
   2  18   4      131.15      149.14      9.89 o 
   4  18   4      132.34      142.84     34.11 o 
  -5  19   4      102.97      100.13     13.10 o 
  -3  19   4      244.64      258.60     12.70 o 
  -1  19   4      304.25      318.70     13.73 o 
   1  19   4      116.70      129.32     10.64 o 
   3  19   4       19.80       31.00     16.41 o 
  -4  20   4      144.05      120.22     13.92 o 
  -2  20   4      154.61      146.72     19.78 o 
   0  20   4      475.10      457.55     16.94 o 
   2  20   4      783.31      875.98     24.28 o 
  -1  21   4       20.36       28.53      5.17 o 
   1  21   4      204.09      269.54     18.29 o 
  -9   1   5       35.35       27.66      5.49 o 
  -7   1   5       15.06       16.14      3.89 o 
  -5   1   5       13.74       18.12      1.57 o 
  -3   1   5      116.48      104.16      2.34 o 
  -1   1   5      133.20      117.58      1.85 o 
   1   1   5      200.35      195.37      3.36 o 
   3   1   5      914.88      862.50      8.22 o 
   5   1   5     1524.59     1518.14     14.33 o 
   7   1   5     1036.98     1058.66     25.24 o 
   9   1   5      252.05      263.92     13.88 o 
 -10   2   5       53.38       45.33      6.41 o 
  -8   2   5      821.23      784.80     21.17 o 
  -6   2   5     2471.89     2487.02     52.33 o 
  -4   2   5     2908.70     3000.73     22.07 o 
  -2   2   5     1751.44     1850.36     12.30 o 
   0   2   5     3597.00     3807.37     23.20 o 
   2   2   5     3550.50     3687.63     24.67 o 
   4   2   5     1171.65     1162.18      9.76 o 
   6   2   5      179.34      195.21      9.74 o 
   8   2   5       51.88       68.10     15.77 o 
  -9   3   5      139.70      132.33     10.04 o 
  -7   3   5      491.29      480.16     11.52 o 
  -5   3   5      721.29      760.50      9.42 o 
  -3   3   5      289.81      262.60      3.73 o 
  -1   3   5      427.74      472.91      4.63 o 
   1   3   5      575.68      659.81      6.26 o 
   3   3   5      166.76      149.69      3.09 o 
   5   3   5      350.38      363.13      7.32 o 
   7   3   5      236.18      227.41      9.50 o 
   9   3   5       17.54       20.69      5.64 o 
 -10   4   5        8.15        8.68      3.63 o 
  -8   4   5       53.85       46.17      6.01 o 
  -6   4   5       55.64       51.83      4.18 o 
  -4   4   5       81.89       76.86      2.41 o 
  -2   4   5      244.00      244.77      3.42 o 
   0   4   5      476.29      558.63      5.01 o 
   2   4   5      114.79      112.52      2.58 o 
   4   4   5       40.38       31.00      1.74 o 
   6   4   5       21.96       25.50      4.47 o 
   8   4   5        0.62       -4.18      6.94 o 
  -9   5   5       47.50       40.93      9.73 o 
  -7   5   5       96.47       93.02      5.76 o 
  -5   5   5      529.09      552.51      8.40 o 
  -3   5   5     1871.33     1893.88     13.51 o 
  -1   5   5     3243.49     3494.72     20.85 o 
   1   5   5     1296.05     1529.84      9.52 o 
   3   5   5      339.19      347.53      4.64 o 
   5   5   5      455.04      445.84      9.32 o 
   7   5   5      124.59      117.85      8.52 o 
   9   5   5        4.37       20.09      5.39 o 
  -8   6   5       69.71       68.46     11.44 o 
  -6   6   5      341.45      356.15      9.51 o 
  -4   6   5      680.23      671.64      7.53 o 
  -2   6   5      669.88      640.64      6.21 o 
   0   6   5      366.34      338.39      3.37 o 
   2   6   5      445.68      418.79      5.37 o 
   4   6   5      212.65      183.29      4.25 o 
   6   6   5       95.65       85.16      7.68 o 
   8   6   5       69.48       80.45     12.77 o 
  -9   7   5      326.85      316.93     29.87 o 
  -7   7   5      261.07      254.96      8.65 o 
  -5   7   5      244.95      249.91      5.99 o 
  -3   7   5      209.27      203.57      3.64 o 
  -1   7   5      213.95      204.02      2.95 o 
   1   7   5      478.49      451.97      5.91 o 
   3   7   5      777.69      805.36      8.90 o 
   5   7   5      866.58      901.92     48.16 o 
   7   7   5      532.40      562.90     21.59 o 
  -8   8   5       48.17       59.52      7.10 o 
  -6   8   5       43.35       42.45      4.63 o 
  -4   8   5       52.52       44.38      2.49 o 
  -2   8   5      226.24      210.28      3.76 o 
   0   8   5      629.14      616.81      6.88 o 
   2   8   5      386.03      354.68      5.91 o 
   4   8   5      390.73      365.06      8.66 o 
   6   8   5      198.82      179.40      9.91 o 
   8   8   5       26.01       17.21      8.36 o 
  -9   9   5       36.63       29.54      8.94 o 
  -7   9   5       52.85       47.44      4.70 o 
  -5   9   5       47.34       46.51      3.80 o 
  -3   9   5      462.65      479.76      5.97 o 
  -1   9   5      840.87      817.48      8.55 o 
   1   9   5      671.11      625.63      8.90 o 
   3   9   5      834.48      814.44     12.28 o 
   5   9   5      219.60      223.15     10.62 o 
   7   9   5       68.24       71.70     12.22 o 
  -8  10   5      169.22      152.03      9.52 o 
  -6  10   5      708.16      731.45     14.85 o 
  -4  10   5     1006.28     1039.87     12.53 o 
  -2  10   5      767.39      773.45      9.09 o 
   0  10   5      718.29      660.96      8.60 o 
   2  10   5      450.72      440.20      7.85 o 
   4  10   5      224.29      231.82     15.60 o 
   6  10   5      216.99      227.17     16.39 o 
   8  10   5       69.53       73.53     12.86 o 
  -7  11   5      264.90      278.85     10.71 o 
  -5  11   5      635.61      647.25     13.99 o 
  -3  11   5     1043.60     1058.67     12.69 o 
  -1  11   5     1239.28     1213.57     12.86 o 
   1  11   5     1116.68     1091.86     13.29 o 
   3  11   5      305.22      306.83      8.51 o 
   5  11   5       55.69       69.79      7.49 o 
   7  11   5       60.40       77.34     13.11 o 
  -6  12   5        2.14        9.59      3.18 o 
  -4  12   5      462.38      431.73     11.17 o 
  -2  12   5      447.74      418.23      7.10 o 
   0  12   5      141.72      142.51      4.28 o 
   2  12   5      628.61      655.21     11.19 o 
   4  12   5      185.56      190.95     17.61 o 
   6  12   5       80.80       67.47     12.15 o 
  -7  13   5       61.71       81.25     11.31 o 
  -5  13   5      265.41      261.24      9.13 o 
  -3  13   5      384.68      377.78      8.38 o 
  -1  13   5      575.16      506.91      8.02 o 
   1  13   5      417.96      386.64      7.61 o 
   3  13   5      177.46      171.17      7.58 o 
   5  13   5      147.68      143.74     13.88 o 
   7  13   5        0.53        3.21      6.47 o 
  -6  14   5       44.61       44.67      8.27 o 
  -4  14   5      195.44      187.43     10.98 o 
  -2  14   5      284.62      263.85      8.41 o 
   0  14   5      274.34      279.12      7.14 o 
   2  14   5      761.12      751.52     13.68 o 
   4  14   5      684.45      686.75     19.60 o 
   6  14   5      124.64      150.11     17.49 o 
  -7  15   5      241.82      222.86     16.50 o 
  -5  15   5      347.09      351.28     13.95 o 
  -3  15   5      111.05       84.46     12.74 o 
  -1  15   5      114.40      113.12      5.31 o 
   1  15   5      484.71      506.81     11.00 o 
   3  15   5      556.59      576.25     19.51 o 
   5  15   5      160.06      156.46     13.86 o 
  -6  16   5       39.11       34.33      8.39 o 
  -4  16   5       20.05       19.48      4.97 o 
  -2  16   5       66.90       57.35      6.62 o 
   0  16   5      186.29      194.76      8.06 o 
   2  16   5      175.66      173.45      7.19 o 
   4  16   5      104.45      125.39      9.76 o 
   6  16   5       42.36       51.98      9.52 o 
  -5  17   5      106.82      102.48      9.38 o 
  -3  17   5      227.98      223.82     11.24 o 
  -1  17   5      204.41      217.07     10.95 o 
   1  17   5      250.99      281.55     14.05 o 
   3  17   5      218.40      251.55     19.48 o 
   5  17   5      104.70      143.77     17.13 o 
  -4  18   5       88.22       73.20     12.43 o 
  -2  18   5      230.77      220.23     11.37 o 
   0  18   5      137.16      123.85     12.96 o 
   2  18   5       98.81       96.84     11.87 o 
   4  18   5      185.18      208.17     12.12 o 
  -3  19   5      402.50      431.96     16.48 o 
  -1  19   5      387.46      407.48     37.44 o 
   1  19   5      257.01      274.37     13.11 o 
   3  19   5       95.74      110.29     11.82 o 
  -2  20   5      439.74      450.53     16.97 o 
   0  20   5      601.21      640.79     25.99 o 
   2  20   5      418.67      441.88     17.11 o 
  -1  21   5      106.58      126.57     15.26 o 
   1  21   5       89.47      123.89     15.55 o 
 -10   0   6       13.55        8.52      5.93 o 
  -8   0   6      232.23      206.86     15.04 o 
  -6   0   6      396.11      382.60     18.07 o 
  -4   0   6      318.99      320.56      6.24 o 
  -2   0   6     4727.47     4782.58     39.19 o 
   0   0   6     3881.39     4143.35     33.09 o 
   2   0   6      535.08      630.46     11.33 o 
   4   0   6       67.14       55.38      2.75 o 
   6   0   6       37.09       26.15      7.38 o 
   8   0   6      151.26      115.18     14.85 o 
  -9   1   6      181.94      165.76     10.78 o 
  -7   1   6      637.80      667.24     18.39 o 
  -5   1   6      978.73      959.15     14.17 o 
  -3   1   6     1153.23     1154.27      9.05 o 
  -1   1   6     1414.14     1437.87      9.23 o 
   1   1   6      913.46      984.61      8.55 o 
   3   1   6      181.37      174.83      3.93 o 
   5   1   6     1147.89     1205.11     12.44 o 
   7   1   6     1244.08     1234.59     28.29 o 
   9   1   6      219.51      217.32     13.18 o 
  -8   2   6      374.56      370.70     14.30 o 
  -6   2   6      551.95      510.91     25.50 o 
  -4   2   6      204.94      170.26      3.83 o 
  -2   2   6      251.20      339.45      3.60 o 
   0   2   6     2295.29     2458.36     15.30 o 
   2   2   6     1718.17     1724.63     16.02 o 
   4   2   6      478.44      478.71      6.62 o 
   6   2   6      119.99      125.54      7.90 o 
   8   2   6      160.56      157.35     13.71 o 
  -9   3   6      258.78      231.89     12.13 o 
  -7   3   6      854.09      799.12     20.39 o 
  -5   3   6     1130.54     1127.47     12.14 o 
  -3   3   6      333.68      367.99      4.58 o 
  -1   3   6     1365.71     1415.03      9.27 o 
   1   3   6     1170.30     1064.11     12.41 o 
   3   3   6      187.95      192.01      3.88 o 
   5   3   6      111.29      113.33      4.10 o 
   7   3   6       57.24       50.54      8.67 o 
   9   3   6      110.52      104.94     24.25 o 
  -8   4   6      740.41      686.44     27.58 o 
  -6   4   6      636.84      645.26     24.30 o 
  -4   4   6      561.42      537.55      6.24 o 
  -2   4   6     1096.74      994.27      8.20 o 
   0   4   6     1494.28     1476.98      9.83 o 
   2   4   6      842.68      835.29      7.60 o 
   4   4   6      349.36      355.32      5.06 o 
   6   4   6      158.35      167.60      9.13 o 
   8   4   6       60.11       79.14      8.92 o 
  -9   5   6      147.90      149.18     12.50 o 
  -7   5   6      441.45      409.73     17.43 o 
  -5   5   6      714.85      658.11      9.43 o 
  -3   5   6     1144.84     1106.54      9.43 o 
  -1   5   6      908.42      988.23      8.09 o 
   1   5   6      298.15      366.56      3.91 o 
   3   5   6       69.17       66.03      2.25 o 
   5   5   6       80.68       78.01      9.77 o 
   7   5   6      109.38      122.03      8.72 o 
  -8   6   6       26.56       25.67      5.04 o 
  -6   6   6      108.54      117.76      5.59 o 
  -4   6   6      136.87      167.89      3.86 o 
  -2   6   6       63.88       74.69      2.30 o 
   0   6   6      226.22      223.49      3.03 o 
   2   6   6      154.97      178.87      3.46 o 
   4   6   6      190.31      175.95      4.97 o 
   6   6   6      188.55      183.19      9.84 o 
   8   6   6       97.98      101.03     14.70 o 
  -9   7   6      168.37      155.52     13.03 o 
  -7   7   6       96.39       96.99      8.22 o 
  -5   7   6        6.71        4.71      1.43 o 
  -3   7   6        1.27        3.59      1.06 o 
  -1   7   6      319.76      275.73      3.97 o 
   1   7   6      881.82      856.93      7.45 o 
   3   7   6      127.18      135.25      5.06 o 
   5   7   6       76.22       73.66      7.18 o 
   7   7   6       93.67      112.11     14.38 o 
  -8   8   6       90.14       99.26     15.11 o 
  -6   8   6       80.19       95.73      5.46 o 
  -4   8   6      221.07      235.34      4.52 o 
  -2   8   6      801.50      798.44      7.67 o 
   0   8   6     1335.39     1266.79     11.83 o 
   2   8   6      945.63      932.52     11.60 o 
   4   8   6      449.68      457.54     21.77 o 
   6   8   6      104.65      128.67      9.09 o 
   8   8   6       21.43       13.44      8.02 o 
  -9   9   6       20.57       27.69      5.32 o 
  -7   9   6      169.79      165.88      9.35 o 
  -5   9   6      605.27      561.59      9.52 o 
  -3   9   6     1629.99     1502.86     13.41 o 
  -1   9   6     2536.55     2426.86     20.45 o 
   1   9   6     2427.03     2341.63     21.94 o 
   3   9   6     1639.46     1547.48     18.45 o 
   5   9   6      676.27      632.91     18.52 o 
   7   9   6      203.04      221.11     17.38 o 
  -8  10   6       25.86       16.77      4.60 o 
  -6  10   6        6.48        9.16      2.53 o 
  -4  10   6      158.20      135.00      5.97 o 
  -2  10   6      998.54      938.57     11.05 o 
   0  10   6     1869.62     1758.69     16.53 o 
   2  10   6     1356.46     1302.19     15.18 o 
   4  10   6      364.00      342.58     12.90 o 
   6  10   6        7.49        4.62      5.87 o 
  -7  11   6       45.17       50.99      8.96 o 
  -5  11   6       35.90       26.19      4.47 o 
  -3  11   6      362.24      332.33      6.78 o 
  -1  11   6      592.64      588.60      8.53 o 
   1  11   6      550.13      582.74      9.34 o 
   3  11   6      305.50      309.28      9.90 o 
   5  11   6      162.28      173.72     14.32 o 
   7  11   6      228.72      266.99     19.42 o 
  -8  12   6       30.47       40.77      9.04 o 
  -6  12   6      103.74      116.19      7.82 o 
  -4  12   6      167.70      168.58      7.17 o 
  -2  12   6      111.89      113.36      4.00 o 
   0  12   6       58.73       63.48      3.49 o 
   2  12   6      110.89      114.11      6.14 o 
   4  12   6       14.14       16.17      3.39 o 
   6  12   6       54.93       80.31     13.24 o 
  -5  13   6      114.52      117.83     12.95 o 
  -3  13   6      732.44      773.99     14.12 o 
  -1  13   6     1037.64     1007.52     13.03 o 
   1  13   6      694.99      687.50     11.65 o 
   3  13   6      609.82      610.95     14.78 o 
   5  13   6      457.97      507.88     17.48 o 
  -6  14   6      429.81      429.26     21.45 o 
  -4  14   6      621.28      620.97     14.47 o 
  -2  14   6      297.74      303.68      9.93 o 
   0  14   6       98.23       99.98      4.97 o 
   2  14   6       73.04       78.40      5.60 o 
   4  14   6       23.48       28.59      5.67 o 
   6  14   6        2.47        9.58      6.65 o 
  -5  15   6      164.18      157.53     11.73 o 
  -3  15   6      301.55      310.84     10.15 o 
  -1  15   6      271.78      284.32      8.13 o 
   1  15   6      233.37      242.02      7.79 o 
   3  15   6      150.71      153.28      9.55 o 
   5  15   6       88.23       94.91     12.79 o 
  -6  16   6       32.43       35.31      8.23 o 
  -4  16   6       21.82       25.35      5.05 o 
  -2  16   6      107.89      101.39      8.77 o 
   0  16   6      398.13      408.90     10.20 o 
   2  16   6      423.26      449.43     12.71 o 
   4  16   6      152.57      161.03     10.43 o 
  -5  17   6      210.37      227.72     12.01 o 
  -3  17   6      515.15      540.60     17.74 o 
  -1  17   6      354.61      361.42     14.32 o 
   1  17   6      143.32      161.90     10.72 o 
   3  17   6      236.99      255.03     10.62 o 
   5  17   6      231.94      248.35     18.06 o 
  -4  18   6       64.62       62.18      7.33 o 
  -2  18   6      105.82      122.66      9.31 o 
   0  18   6       40.53       47.22      9.82 o 
   2  18   6        8.08       12.53      4.81 o 
   4  18   6       56.88       47.69     11.50 o 
  -3  19   6       83.46       89.49     17.51 o 
  -1  19   6       10.68       20.64      4.39 o 
   1  19   6       62.97       80.80      9.00 o 
   3  19   6      185.58      213.87     17.58 o 
  -2  20   6        6.77       14.49      4.00 o 
   0  20   6       74.79       91.05      9.12 o 
   2  20   6       15.09       23.83      8.55 o 
  -9   1   7       92.10       90.65      9.77 o 
  -7   1   7      167.66      172.84     13.25 o 
  -5   1   7      449.43      449.35      8.35 o 
  -3   1   7      561.44      562.67      6.04 o 
  -1   1   7      527.77      490.96      4.56 o 
   1   1   7     1334.14     1269.83     10.00 o 
   3   1   7     1598.77     1600.53     15.95 o 
   5   1   7      841.43      885.55     12.06 o 
   7   1   7      159.16      162.93     10.61 o 
  -8   2   7        4.13        3.23      3.04 o 
  -6   2   7      337.97      308.60     11.66 o 
  -4   2   7      997.27      915.58     12.29 o 
  -2   2   7      398.58      375.90      3.96 o 
   0   2   7      232.39      213.11      2.72 o 
   2   2   7      953.12      923.28      9.74 o 
   4   2   7     1070.36      992.26     13.36 o 
   6   2   7      679.01      678.50     17.71 o 
   8   2   7      331.26      367.85     16.04 o 
  -9   3   7       27.22       31.26     12.15 o 
  -7   3   7      160.45      157.69     16.88 o 
  -5   3   7      286.36      280.34      7.09 o 
  -3   3   7      336.00      301.17      4.24 o 
  -1   3   7      752.56      758.55      6.11 o 
   1   3   7     1556.48     1590.34     12.58 o 
   3   3   7     1918.50     1979.71     21.56 o 
   5   3   7      810.07      807.35     24.44 o 
   7   3   7       26.03       28.93      6.16 o 
  -8   4   7       53.40       49.25      6.49 o 
  -6   4   7       36.75       38.17      9.52 o 
  -4   4   7       18.00       26.20      1.89 o 
  -2   4   7        3.49        7.01      1.12 o 
   0   4   7       62.03       92.69      2.20 o 
   2   4   7       78.32       85.48      2.46 o 
   4   4   7       14.79       12.27      1.90 o 
   6   4   7       21.02       24.68      4.43 o 
   8   4   7       25.19       31.18      7.01 o 
  -9   5   7       51.32       44.49      6.35 o 
  -7   5   7      158.42      147.90      8.74 o 
  -5   5   7      325.05      343.44      7.88 o 
  -3   5   7      876.21      961.32      9.22 o 
  -1   5   7      385.75      369.46      4.59 o 
   1   5   7      178.03      185.97      2.88 o 
   3   5   7      435.02      425.37      7.10 o 
   5   5   7      154.92      143.54      8.36 o 
   7   5   7      114.11      128.90     29.52 o 
  -8   6   7      133.36      124.25     22.63 o 
  -6   6   7      675.94      659.97     17.59 o 
  -4   6   7     1232.78     1194.17     11.95 o 
  -2   6   7     1334.90     1326.42     11.61 o 
   0   6   7     1120.74     1144.27      8.98 o 
   2   6   7      965.19      952.11      9.25 o 
   4   6   7      795.54      752.96     14.08 o 
   6   6   7      630.25      631.90     18.69 o 
   8   6   7      236.12      213.93     12.71 o 
  -9   7   7       22.43       23.01      4.98 o 
  -7   7   7       21.22       17.94      4.24 o 
  -5   7   7      113.27      128.68      4.81 o 
  -3   7   7      619.04      656.09      7.76 o 
  -1   7   7      952.34      932.65      8.95 o 
   1   7   7      506.13      527.41      6.50 o 
   3   7   7      163.01      176.08      5.62 o 
   5   7   7       71.09       83.08     19.47 o 
   7   7   7       12.42        4.72      6.81 o 
  -8   8   7       71.70       52.67      6.76 o 
  -6   8   7      115.96       92.82      9.59 o 
  -4   8   7      340.95      318.03      5.85 o 
  -2   8   7      724.73      663.76      7.57 o 
   0   8   7      438.75      396.17      6.48 o 
   2   8   7       92.67       77.59      3.68 o 
   4   8   7        1.55        2.95      3.27 o 
   6   8   7       37.40       39.90      9.78 o 
   8   8   7       31.36       17.56      8.51 o 
  -9   9   7       31.28       25.30      4.98 o 
  -7   9   7      118.44      116.08     11.21 o 
  -5   9   7      318.59      298.56      7.63 o 
  -3   9   7      156.91      141.04      4.59 o 
  -1   9   7      340.47      353.08      6.34 o 
   1   9   7     1086.96     1069.85     13.10 o 
   3   9   7      351.93      322.84     22.65 o 
   5   9   7      172.93      160.05      9.60 o 
   7   9   7      118.13      132.28     16.20 o 
  -8  10   7      122.23      113.26     13.63 o 
  -6  10   7      238.01      276.81     17.30 o 
  -4  10   7      210.58      232.76      7.26 o 
  -2  10   7      588.32      608.10      8.78 o 
   0  10   7      962.10      910.63     11.02 o 
   2  10   7     1234.80     1116.31     19.35 o 
   4  10   7      898.37      863.81     20.33 o 
   6  10   7      213.49      221.57     16.96 o 
  -7  11   7      134.79      109.56     13.51 o 
  -5  11   7      356.69      352.74     10.37 o 
  -3  11   7      425.71      383.76      8.14 o 
  -1  11   7      369.62      352.05      7.16 o 
   1  11   7      101.95       98.83      5.28 o 
   3  11   7      193.46      199.98      8.24 o 
   5  11   7      122.42      139.88     10.09 o 
   7  11   7       83.99       76.22     12.65 o 
  -8  12   7       89.15      127.99     11.95 o 
  -6  12   7      100.72       93.72     11.85 o 
  -4  12   7       75.21       67.00      5.51 o 
  -2  12   7       92.36       88.86      4.45 o 
   0  12   7      238.97      235.85      6.57 o 
   2  12   7      151.70      150.54      7.17 o 
   4  12   7      470.08      478.81     22.76 o 
   6  12   7      365.93      408.99     23.35 o 
  -7  13   7      323.85      340.63     20.27 o 
  -5  13   7      370.39      369.54     11.24 o 
  -3  13   7      304.34      284.08     10.68 o 
  -1  13   7      208.53      217.32      6.42 o 
   1  13   7      409.88      408.66      9.96 o 
   3  13   7      460.00      459.25     15.68 o 
   5  13   7       40.58       38.47      6.68 o 
  -6  14   7      381.10      386.28     20.79 o 
  -4  14   7      771.37      752.97     18.79 o 
  -2  14   7      636.74      625.78     14.34 o 
   0  14   7      261.87      268.91      8.11 o 
   2  14   7      133.11      132.73      6.70 o 
   4  14   7      181.34      181.76     10.76 o 
   6  14   7      180.51      184.04     11.47 o 
  -5  15   7      482.97      448.31     21.76 o 
  -3  15   7      327.65      350.18     12.11 o 
  -1  15   7      217.93      218.79      8.72 o 
   1  15   7      504.80      532.08     11.93 o 
   3  15   7      204.36      216.61     11.38 o 
   5  15   7       24.17       23.51      5.93 o 
  -4  16   7       17.27       12.41      4.02 o 
  -2  16   7      105.96      110.16      7.49 o 
   0  16   7      198.08      213.55      8.85 o 
   2  16   7      188.35      199.59     10.31 o 
   4  16   7      102.26      113.58     10.73 o 
  -5  17   7       67.95       68.37      7.80 o 
  -3  17   7        0.32        4.47      3.27 o 
  -1  17   7       98.17      109.21      9.54 o 
   1  17   7      132.70      166.50     12.27 o 
   3  17   7       21.43       24.30      4.80 o 
  -4  18   7      540.19      589.73     19.64 o 
  -2  18   7      500.28      545.44     24.00 o 
   0  18   7      159.29      157.18     10.16 o 
   2  18   7       67.68       64.15      8.38 o 
  -3  19   7      175.18      200.27     24.84 o 
  -1  19   7      196.00      180.24     10.90 o 
   1  19   7      160.68      156.97     11.17 o 
   0  20   7       12.92       28.10      8.22 o 
  -8   0   8       40.22       40.79      8.16 o 
  -6   0   8     1054.99     1086.64     34.12 o 
  -4   0   8     4270.15     4169.26     50.17 o 
  -2   0   8     3858.26     3927.34     34.28 o 
   0   0   8     1039.72     1056.45     11.52 o 
   2   0   8      385.42      406.80      9.46 o 
   4   0   8      365.73      382.86     10.22 o 
   6   0   8      222.59      243.71     16.58 o 
   8   0   8       89.81       78.58     13.16 o 
  -9   1   8       49.90       40.42     10.44 o 
  -7   1   8       60.97       61.87      6.81 o 
  -5   1   8      186.27      177.35      6.58 o 
  -3   1   8      206.76      217.36      4.10 o 
  -1   1   8      562.04      596.22      5.39 o 
   1   1   8      293.23      321.40      4.20 o 
   3   1   8      181.24      200.23      4.39 o 
   5   1   8      128.42      139.63      5.63 o 
   7   1   8      190.64      194.75     20.27 o 
  -8   2   8       22.26        9.85      5.32 o 
  -6   2   8      195.93      194.37      9.78 o 
  -4   2   8      527.59      500.05      7.65 o 
  -2   2   8      600.81      600.48      6.19 o 
   0   2   8      474.68      483.19      4.75 o 
   2   2   8      651.25      683.00      7.19 o 
   4   2   8      284.89      289.80      5.79 o 
   6   2   8       66.39       67.33      5.85 o 
   8   2   8       38.99       31.67      6.98 o 
  -9   3   8      208.20      175.53     12.18 o 
  -7   3   8      379.11      357.49     13.73 o 
  -5   3   8      137.04      149.76      6.20 o 
  -3   3   8      314.81      292.83      6.59 o 
  -1   3   8      487.27      473.99      4.78 o 
   1   3   8     1405.98     1324.46     11.33 o 
   3   3   8     1359.44     1303.76     13.00 o 
   5   3   8      209.35      197.65     10.94 o 
   7   3   8       12.90       13.70      5.43 o 
  -8   4   8      552.66      524.70     17.78 o 
  -6   4   8      409.70      394.40     13.67 o 
  -4   4   8      558.67      493.75      8.26 o 
  -2   4   8      936.99      856.75      8.65 o 
   0   4   8      750.06      727.21      6.73 o 
   2   4   8      290.33      264.54      4.58 o 
   4   4   8      105.11      100.49      5.52 o 
   6   4   8       49.13       47.60      5.19 o 
   8   4   8       89.19       87.13      9.74 o 
  -9   5   8      186.53      179.36     11.77 o 
  -7   5   8      121.06      125.89     28.37 o 
  -5   5   8       34.33       39.82      3.27 o 
  -3   5   8       59.02       73.78      3.29 o 
  -1   5   8      313.06      343.54      5.06 o 
   1   5   8      892.67      888.55      7.73 o 
   3   5   8      983.03      949.50     11.38 o 
   5   5   8      588.96      579.93     27.96 o 
   7   5   8      221.67      250.47     12.94 o 
  -8   6   8       25.00       28.16      5.52 o 
  -6   6   8       58.26       52.29      5.97 o 
  -4   6   8        7.29        4.36      1.60 o 
  -2   6   8       18.22       17.23      1.75 o 
   0   6   8       27.71       31.36      1.90 o 
   2   6   8       31.10       21.22      2.50 o 
   4   6   8       44.11       37.37      4.33 o 
   6   6   8      133.49      115.94      8.55 o 
   8   6   8       98.06       94.66     13.88 o 
  -9   7   8       21.09       26.31      5.26 o 
  -7   7   8      254.21      260.60     11.90 o 
  -5   7   8      279.96      278.24      7.04 o 
  -3   7   8      346.59      329.86      5.70 o 
  -1   7   8     1168.39     1108.10     11.57 o 
   1   7   8      548.56      531.34      8.28 o 
   3   7   8       12.13        8.89      3.96 o 
   5   7   8       21.67       24.78      4.71 o 
   7   7   8       73.32       72.85     12.87 o 
  -8   8   8       68.95       68.11      7.41 o 
  -6   8   8       35.50       38.18      5.42 o 
  -4   8   8      248.00      224.91      6.36 o 
  -2   8   8     1136.99     1037.67     12.74 o 
   0   8   8     2039.34     1955.99     17.85 o 
   2   8   8     1569.82     1554.00     20.10 o 
   4   8   8      547.84      535.67     13.56 o 
   6   8   8      116.90      123.14     15.10 o 
  -7   9   8       30.69       35.28      5.75 o 
  -5   9   8        3.41        6.22      3.38 o 
  -3   9   8      165.80      164.34      5.41 o 
  -1   9   8      687.74      603.46      9.31 o 
   1   9   8      731.06      645.73     12.04 o 
   3   9   8      151.07      138.40      6.83 o 
   5   9   8        0.96       -0.98      5.17 o 
   7   9   8       13.11       33.45      9.56 o 
  -8  10   8       35.31       49.39      8.77 o 
  -6  10   8      148.04      160.90     13.93 o 
  -4  10   8       80.11       80.97      7.54 o 
  -2  10   8       62.97       48.35      3.53 o 
   0  10   8      274.14      269.34      6.83 o 
   2  10   8      225.09      249.62      8.87 o 
   4  10   8       56.21       79.00      9.15 o 
   6  10   8        1.46        0.83      6.46 o 
  -7  11   8       10.06       26.25      7.50 o 
  -5  11   8       17.85       17.59      4.27 o 
  -3  11   8      165.74      158.12      6.31 o 
  -1  11   8      621.23      624.67     10.83 o 
   1  11   8      712.83      692.54     12.90 o 
   3  11   8      165.09      161.82      7.84 o 
   5  11   8       15.36        8.57      4.62 o 
  -6  12   8      412.63      455.76     23.18 o 
  -4  12   8      393.04      429.61     11.75 o 
  -2  12   8      454.58      441.87      9.34 o 
   0  12   8      515.37      490.95     10.72 o 
   2  12   8      407.97      432.35     12.24 o 
   4  12   8      629.02      690.18     20.26 o 
   6  12   8      714.38      768.40     23.17 o 
  -7  13   8       10.48       26.33      7.19 o 
  -5  13   8      164.90      187.23     10.54 o 
  -3  13   8      330.88      325.33     12.03 o 
  -1  13   8      199.34      197.65      6.91 o 
   1  13   8       87.16       98.36      6.19 o 
   3  13   8      128.52      145.47     21.09 o 
   5  13   8      161.50      179.85     11.36 o 
  -6  14   8       47.17       44.54      9.01 o 
  -4  14   8        7.36       14.87      3.73 o 
  -2  14   8       31.53       35.16      4.55 o 
   0  14   8       23.19       21.75      3.30 o 
   2  14   8       44.28       52.01      5.85 o 
   4  14   8       51.47       54.99     11.87 o 
  -5  15   8       55.12       50.47      6.81 o 
  -3  15   8       11.75       13.41      3.45 o 
  -1  15   8       32.36       38.45      4.14 o 
   1  15   8       85.04       97.12      7.46 o 
   3  15   8       60.53       59.35      7.64 o 
   5  15   8       82.55       92.44     10.10 o 
  -4  16   8      116.13      113.82      9.32 o 
  -2  16   8      627.87      656.94     15.85 o 
   0  16   8      867.90      893.04     18.84 o 
   2  16   8      420.51      463.33     13.69 o 
   4  16   8      159.33      155.44     11.26 o 
  -5  17   8      144.70      170.49     15.26 o 
  -3  17   8      355.51      383.21     15.17 o 
  -1  17   8      341.07      344.60     14.29 o 
   1  17   8       80.19       77.78      6.96 o 
   3  17   8      106.54      103.57      8.24 o 
  -4  18   8      136.53      148.33     10.81 o 
  -2  18   8      113.82      123.64      9.47 o 
   0  18   8       29.06       34.60      6.10 o 
   2  18   8        9.63       10.97      5.14 o 
  -1  19   8       43.32       44.47      6.27 o 
   1  19   8       55.34       78.66     11.09 o 
  -9   1   9       19.67       17.72      4.83 o 
  -7   1   9       54.64       54.83      6.33 o 
  -5   1   9      534.94      507.94     11.80 o 
  -3   1   9     1392.26     1358.23     13.69 o 
  -1   1   9      853.94      838.57      8.43 o 
   1   1   9      181.63      188.88      3.21 o 
   3   1   9      152.51      161.66      5.15 o 
   5   1   9      128.09      129.30      6.69 o 
   7   1   9       29.63       28.76      6.69 o 
  -8   2   9      288.49      286.85     13.24 o 
  -6   2   9      474.30      446.92     14.96 o 
  -4   2   9      260.67      262.90      5.98 o 
  -2   2   9      840.68      787.64      9.48 o 
   0   2   9     1390.33     1342.41     11.65 o 
   2   2   9     1111.63     1093.36     10.27 o 
   4   2   9      500.86      513.60      8.62 o 
   6   2   9      145.39      161.12     14.18 o 
   8   2   9       26.94       20.99      6.12 o 
  -9   3   9       13.85       16.05      5.49 o 
  -7   3   9       62.03       59.22      8.60 o 
  -5   3   9      295.15      287.83      8.57 o 
  -3   3   9      559.90      534.17      7.95 o 
  -1   3   9      524.92      536.42      7.34 o 
   1   3   9      670.37      680.89      6.76 o 
   3   3   9      404.44      411.66      6.56 o 
   5   3   9       44.97       44.37      5.40 o 
   7   3   9        5.21       10.43      5.17 o 
  -8   4   9       50.99       57.91      7.11 o 
  -6   4   9       16.07       20.71      5.29 o 
  -4   4   9       23.49       13.45      2.03 o 
  -2   4   9       31.22       27.84      2.39 o 
   0   4   9       85.07      103.12      2.99 o 
   2   4   9      273.81      297.68      5.81 o 
   4   4   9      254.49      251.73      6.66 o 
   6   4   9       44.83       50.85      5.32 o 
  -9   5   9      181.14      178.69     15.39 o 
  -7   5   9       63.40       62.68     10.82 o 
  -5   5   9      569.85      513.67     10.97 o 
  -3   5   9      574.85      499.84      8.21 o 
  -1   5   9       18.98       17.38      1.81 o 
   1   5   9      146.67      134.37      3.35 o 
   3   5   9      597.83      587.16     13.36 o 
   5   5   9      754.97      778.27     20.66 o 
   7   5   9      297.95      304.05     14.50 o 
  -8   6   9       37.60       45.19      6.34 o 
  -6   6   9      171.25      182.90      9.66 o 
  -4   6   9      327.80      351.56      7.20 o 
  -2   6   9      368.17      386.88      8.50 o 
   0   6   9      170.81      178.28      4.78 o 
   2   6   9       84.42       87.21      4.20 o 
   4   6   9      113.17      119.71     10.59 o 
   6   6   9       90.63      101.25     13.70 o 
  -7   7   9      414.84      404.72     15.05 o 
  -5   7   9     1462.67     1399.93     22.40 o 
  -3   7   9     1958.37     1835.24     27.55 o 
  -1   7   9     1105.34     1014.37     14.45 o 
   1   7   9      194.08      183.94      5.25 o 
   3   7   9       20.36       29.22      4.08 o 
   5   7   9       29.03       36.63      6.29 o 
   7   7   9       61.92       66.69      8.49 o 
  -8   8   9       54.51       53.20      6.67 o 
  -6   8   9       67.52       57.94      6.48 o 
  -4   8   9      276.01      281.65      9.84 o 
  -2   8   9      255.69      281.63      7.40 o 
   0   8   9      164.19      160.87      5.26 o 
   2   8   9      221.77      213.50      9.73 o 
   4   8   9      193.70      197.69      8.48 o 
   6   8   9       59.63       45.01      9.49 o 
  -7   9   9       56.35       69.25     10.96 o 
  -5   9   9       55.25       50.23      6.30 o 
  -3   9   9       70.99       74.95      6.10 o 
  -1   9   9      180.58      189.68      5.80 o 
   1   9   9      196.37      190.99      8.98 o 
   3   9   9      787.35      825.27     22.75 o 
   5   9   9      357.34      361.62     15.78 o 
  -8  10   9       80.59       86.03     12.12 o 
  -6  10   9      138.52      157.22     14.33 o 
  -4  10   9      528.68      509.01     15.99 o 
  -2  10   9      635.34      601.68     11.58 o 
   0  10   9      453.76      421.18      9.71 o 
   2  10   9      379.45      370.78     11.20 o 
   4  10   9      124.38      127.12     10.38 o 
   6  10   9       20.91       24.68      5.74 o 
  -7  11   9       79.05      103.13     13.90 o 
  -5  11   9       45.11       41.74      6.52 o 
  -3  11   9       50.08       49.80      5.26 o 
  -1  11   9      234.14      214.84      7.03 o 
   1  11   9      667.63      648.39     12.80 o 
   3  11   9      580.64      574.97     18.44 o 
   5  11   9      340.75      358.04     15.22 o 
  -6  12   9      105.60      104.47      9.17 o 
  -4  12   9      150.64      165.34     26.10 o 
  -2  12   9      302.80      325.34     13.44 o 
   0  12   9       66.17       50.81      4.56 o 
   2  12   9       13.45       13.87      6.26 o 
   4  12   9        7.54        3.59      4.22 o 
  -7  13   9       30.48       38.19      8.06 o 
  -5  13   9       44.01       50.61      8.37 o 
  -3  13   9       38.00       51.23      6.72 o 
  -1  13   9       13.45       13.21      2.63 o 
   1  13   9       53.54       54.71      6.10 o 
   3  13   9      217.21      232.41     24.74 o 
   5  13   9      558.99      595.33     21.93 o 
  -6  14   9      527.53      544.85     39.70 o 
  -4  14   9      494.00      504.05     17.40 o 
  -2  14   9      287.64      309.79     10.46 o 
   0  14   9      264.21      264.53      9.79 o 
   2  14   9      398.02      390.83     12.37 o 
   4  14   9      306.99      360.72     15.41 o 
  -5  15   9      271.15      293.83     13.57 o 
  -3  15   9      291.61      311.22     13.84 o 
  -1  15   9      602.22      652.08     15.75 o 
   1  15   9      380.66      427.12     15.08 o 
   3  15   9      182.27      197.45     13.43 o 
  -4  16   9       20.81       31.01      5.79 o 
  -2  16   9       44.59       38.35      4.74 o 
   0  16   9       80.65       91.52     12.71 o 
   2  16   9       53.90       56.24      6.29 o 
   4  16   9        9.32        7.85      6.58 o 
  -3  17   9       38.12       32.42      8.67 o 
  -1  17   9       51.59       69.86      6.64 o 
   1  17   9       41.61       51.68      6.97 o 
   3  17   9       96.88      117.52     10.91 o 
  -2  18   9       68.82       65.47      8.29 o 
   0  18   9       38.32       47.77      6.76 o 
  -8   0  10      115.10      113.60     13.61 o 
  -6   0  10      220.10      254.16     16.39 o 
  -4   0  10       98.33       94.88      7.67 o 
  -2   0  10      455.43      452.22     10.68 o 
   0   0  10      321.81      295.94      8.22 o 
   2   0  10      211.46      219.57      7.51 o 
   4   0  10      494.35      523.07     12.72 o 
   6   0  10      418.54      420.01     22.52 o 
  -7   1  10       17.19       22.03      4.60 o 
  -5   1  10       78.54       69.03      5.12 o 
  -3   1  10      646.25      655.79      9.58 o 
  -1   1  10      499.26      488.62      7.20 o 
   1   1  10       82.43       82.21      2.69 o 
   3   1  10      128.04      124.06      4.76 o 
   5   1  10      316.26      315.12      8.09 o 
   7   1  10      289.28      304.35     14.91 o 
  -8   2  10       59.91       41.88      6.17 o 
  -6   2  10       51.98       58.52      6.64 o 
  -4   2  10      101.20       97.75      7.29 o 
  -2   2  10      577.29      558.38      8.03 o 
   0   2  10      597.50      646.65      9.14 o 
   2   2  10       77.98       89.27      3.40 o 
   4   2  10       26.01       31.10      3.23 o 
   6   2  10       58.93       48.64     16.00 o 
  -7   3  10       99.50       88.87     14.98 o 
  -5   3  10      118.31       95.01      6.73 o 
  -3   3  10      510.74      468.66      8.08 o 
  -1   3  10     2260.13     2204.85     19.04 o 
   1   3  10     2302.32     2247.22     19.99 o 
   3   3  10      577.76      539.18      8.84 o 
   5   3  10       71.50       76.58      4.75 o 
   7   3  10       45.73       57.15      8.12 o 
  -8   4  10       51.41       61.92      7.16 o 
  -6   4  10      132.91      129.91     14.42 o 
  -4   4  10      473.79      500.36     10.54 o 
  -2   4  10      922.36      956.94     11.85 o 
   0   4  10     1354.38     1306.31     16.09 o 
   2   4  10     1337.92     1267.45     15.16 o 
   4   4  10      632.43      605.82     12.36 o 
   6   4  10      142.48      151.01      8.69 o 
  -7   5  10       16.62       13.70      4.08 o 
  -5   5  10      121.79      109.21      6.05 o 
  -3   5  10      575.42      559.09      9.75 o 
  -1   5  10     1134.53     1075.71     12.53 o 
   1   5  10      868.56      820.88     13.05 o 
   3   5  10      220.31      211.31      8.27 o 
   5   5  10       38.35       38.58      6.31 o 
   7   5  10       16.93       13.85      5.40 o 
  -8   6  10       79.61       82.58      8.09 o 
  -6   6  10      251.15      273.39     11.90 o 
  -4   6  10      435.58      419.01     10.92 o 
  -2   6  10      320.43      294.52      9.09 o 
   0   6  10      134.92      136.22      6.07 o 
   2   6  10        7.59        7.04      2.46 o 
   4   6  10      146.74      159.39      7.66 o 
   6   6  10      141.21      131.84     13.90 o 
  -7   7  10       93.38       83.73      8.09 o 
  -5   7  10       75.20       53.62      5.87 o 
  -3   7  10      518.79      520.52     15.52 o 
  -1   7  10      264.82      263.52     15.33 o 
   1   7  10      148.48      137.15      6.63 o 
   3   7  10       80.67       87.62      6.95 o 
   5   7  10      100.80      103.82      9.56 o 
   7   7  10      150.90      129.73     15.99 o 
  -8   8  10       27.27       11.99      4.31 o 
  -6   8  10       27.53       34.33      8.45 o 
  -4   8  10        3.21        5.47      3.48 o 
  -2   8  10       56.97       64.08      6.85 o 
   0   8  10       49.55       55.44      4.26 o 
   2   8  10       11.80       13.97      3.33 o 
   4   8  10       30.28       30.63      5.82 o 
   6   8  10        5.53        7.45      4.74 o 
  -7   9  10      194.98      193.21     16.13 o 
  -5   9  10      120.70      122.58     16.94 o 
  -3   9  10      133.76      137.05      8.70 o 
  -1   9  10      381.44      339.16     10.49 o 
   1   9  10      967.22      926.81     17.95 o 
   3   9  10     1053.42     1061.29     24.78 o 
   5   9  10      438.14      437.94     16.68 o 
  -6  10  10        7.73       15.27      4.38 o 
  -4  10  10       52.65       35.41      5.51 o 
  -2  10  10       53.35       49.41      5.26 o 
   0  10  10      118.86      104.01      5.74 o 
   2  10  10      234.88      223.66     16.13 o 
   4  10  10      152.88      163.95     12.48 o 
   6  10  10       52.54       53.76     10.89 o 
  -7  11  10      212.20      244.31     17.80 o 
  -5  11  10      276.10      273.26     12.69 o 
  -3  11  10      379.42      377.98     11.54 o 
  -1  11  10      385.68      358.15     10.53 o 
   1  11  10       97.27       89.35      8.40 o 
   3  11  10       37.89       43.51      6.84 o 
   5  11  10       84.12       77.30      8.95 o 
  -6  12  10        5.07        8.70      4.07 o 
  -4  12  10       59.93       52.91      6.73 o 
  -2  12  10      251.66      249.19      9.53 o 
   0  12  10      264.60      254.59      9.38 o 
   2  12  10      108.35      127.35      9.48 o 
   4  12  10       43.03       40.67      6.97 o 
  -5  13  10      465.86      499.90     17.80 o 
  -3  13  10      594.94      603.93     18.99 o 
  -1  13  10      331.27      328.47     10.74 o 
   1  13  10       89.99       99.93     12.03 o 
   3  13  10      206.33      204.80     15.39 o 
   5  13  10      176.22      191.84     16.63 o 
  -4  14  10      159.00      166.65     10.52 o 
  -2  14  10       95.54       87.98     11.20 o 
   0  14  10       80.35       82.86      6.93 o 
   2  14  10       74.31      100.19      8.16 o 
   4  14  10       99.10      116.08     10.67 o 
  -5  15  10        9.25       28.02      7.08 o 
  -3  15  10       63.03       55.00     11.82 o 
  -1  15  10      195.53      204.99      9.10 o 
   1  15  10      135.87      145.04      8.72 o 
   3  15  10       80.27       79.16      7.53 o 
  -4  16  10       15.31       23.44      5.08 o 
  -2  16  10       34.67       23.90      5.65 o 
   0  16  10      131.75      130.99      8.88 o 
   2  16  10      142.00      145.35      9.13 o 
  -3  17  10      168.86      202.70     16.54 o 
  -1  17  10       43.13       44.55      5.38 o 
   1  17  10      146.41      147.97     15.62 o 
  -7   1  11      251.62      256.60     12.40 o 
  -5   1  11      502.80      515.82     16.28 o 
  -3   1  11      209.40      238.36     14.70 o 
  -1   1  11      139.15      143.18      5.48 o 
   1   1  11      218.52      225.94      8.11 o 
   3   1  11      124.12      125.25      4.48 o 
   5   1  11       40.46       39.94      4.33 o 
   7   1  11        0.18        4.52      8.43 o 
  -8   2  11      117.42      118.82     21.11 o 
  -6   2  11      162.95      156.27      9.39 o 
  -4   2  11      241.71      237.03     10.64 o 
  -2   2  11      683.47      683.27     11.85 o 
   0   2  11     1011.24      977.43     17.26 o 
   2   2  11      698.13      742.86     14.29 o 
   4   2  11      368.90      370.11      8.53 o 
   6   2  11      168.08      163.55      8.71 o 
  -7   3  11      158.34      153.23      9.91 o 
  -5   3  11      152.30      144.20      8.68 o 
  -3   3  11        7.37       12.65      2.89 o 
  -1   3  11      146.68      158.97      5.79 o 
   1   3  11      104.20      124.15      6.46 o 
   3   3  11        2.53        1.64      1.95 o 
   5   3  11       32.46       30.02      4.58 o 
   7   3  11       48.71       42.91      5.75 o 
  -8   4  11       15.06       15.73      5.97 o 
  -6   4  11       90.36       87.97     15.75 o 
  -4   4  11       71.29       70.28      5.41 o 
  -2   4  11       14.48       21.08      3.01 o 
   0   4  11      109.83      116.04      7.68 o 
   2   4  11      140.63      118.42      6.47 o 
   4   4  11       50.87       42.55      4.16 o 
   6   4  11       39.77       38.17      7.38 o 
  -7   5  11      178.43      181.21     14.12 o 
  -5   5  11      199.20      207.09      8.09 o 
  -3   5  11      513.59      508.93     11.94 o 
  -1   5  11      558.30      517.51     11.71 o 
   1   5  11       35.85       39.48      8.18 o 
   3   5  11       60.31       66.61      5.64 o 
   5   5  11       33.95       42.47      5.40 o 
  -8   6  11      161.80      149.49     13.98 o 
  -6   6  11      550.63      518.65     23.27 o 
  -4   6  11      920.69      905.77     17.25 o 
  -2   6  11      731.20      682.56     27.43 o 
   0   6  11      290.65      286.84     11.53 o 
   2   6  11      236.95      253.94     16.61 o 
   4   6  11      418.31      457.68     12.75 o 
   6   6  11      351.89      385.80     21.97 o 
  -5   7  11      222.13      212.11     13.86 o 
  -3   7  11       81.97       79.77      7.52 o 
  -1   7  11       45.62       53.06      6.43 o 
   1   7  11      152.02      158.46     10.14 o 
   3   7  11      438.67      442.80     15.52 o 
   5   7  11      543.22      561.01     15.19 o 
  -6   8  11      133.01      134.35     15.24 o 
  -4   8  11       20.68       24.83      4.77 o 
  -2   8  11        7.71        2.31      3.65 o 
   0   8  11       11.58       11.65      4.56 o 
   2   8  11       36.64       44.28      7.14 o 
   4   8  11      105.50       97.22      9.47 o 
   6   8  11       79.57       99.15     14.39 o 
  -7   9  11       96.74      100.58     13.15 o 
  -5   9  11       47.70       42.87      6.00 o 
  -3   9  11      232.57      201.69     10.44 o 
  -1   9  11      204.13      191.58      8.33 o 
   1   9  11      324.16      332.96     13.85 o 
   3   9  11       50.37       46.84      6.82 o 
   5   9  11       76.30       82.30      9.99 o 
  -6  10  11      154.71      157.21      9.96 o 
  -4  10  11      126.04      139.76      9.21 o 
  -2  10  11        9.25        6.28      3.05 o 
   0  10  11        5.31        8.44      4.46 o 
   2  10  11       98.62      103.05      9.26 o 
   4  10  11      270.19      278.44     13.51 o 
  -5  11  11       55.78       51.07      6.84 o 
  -3  11  11      189.69      183.54     14.82 o 
  -1  11  11      409.90      418.96     15.27 o 
   1  11  11      247.90      238.07      9.35 o 
   3  11  11      130.68      126.56     10.63 o 
   5  11  11       45.19       49.81     10.70 o 
  -6  12  11      115.14      140.54     13.48 o 
  -4  12  11      179.77      190.62     11.06 o 
  -2  12  11       95.70       88.17      9.51 o 
   0  12  11       63.74       65.61      8.82 o 
   2  12  11        1.22       -1.79      3.64 o 
   4  12  11       13.54       12.82      8.59 o 
  -5  13  11      301.36      316.41     32.80 o 
  -3  13  11      174.07      186.15     11.80 o 
  -1  13  11       92.54      104.59      9.71 o 
   1  13  11      144.62      161.92      8.52 o 
   3  13  11      213.68      236.77     12.52 o 
  -4  14  11       93.47      106.26     16.27 o 
  -2  14  11      133.36      145.79     13.75 o 
   0  14  11      273.22      279.21     13.61 o 
   2  14  11      409.66      402.38     13.25 o 
  -3  15  11      188.48      210.50     12.14 o 
  -1  15  11      349.89      384.44     15.91 o 
   1  15  11      524.88      593.75     16.04 o 
  -2  16  11       12.55       12.46      4.65 o 
   0  16  11       50.40       56.51      7.91 o 
  -6   0  12      359.46      353.43     20.25 o 
  -4   0  12      650.42      645.01     26.05 o 
  -2   0  12      201.26      202.27     14.19 o 
   0   0  12      189.83      174.79     13.27 o 
   2   0  12      274.48      287.03     16.76 o 
   4   0  12      155.66      149.49      7.44 o 
   6   0  12      154.47      177.88     11.18 o 
  -7   1  12       42.24       53.95     10.76 o 
  -5   1  12      105.14      115.76      9.32 o 
  -3   1  12       96.24       92.31      8.11 o 
  -1   1  12      316.96      335.54     12.39 o 
   1   1  12      279.92      283.94     15.87 o 
   3   1  12       88.45       91.76      5.69 o 
   5   1  12      133.72      148.63      7.39 o 
  -8   2  12       38.89       43.43      8.55 o 
  -6   2  12       51.26       55.50      8.11 o 
  -4   2  12       48.14       52.47      9.32 o 
  -2   2  12      105.20       95.25      8.07 o 
   0   2  12      349.05      360.82     12.62 o 
   2   2  12      356.90      358.08     17.53 o 
   4   2  12       74.92       70.11      6.25 o 
   6   2  12        4.53        6.81      3.75 o 
  -7   3  12      144.88      125.67     12.33 o 
  -5   3  12        6.15       10.53      3.52 o 
  -3   3  12      454.46      437.49     14.67 o 
  -1   3  12      556.01      551.17     12.47 o 
   1   3  12       79.22       70.80      7.12 o 
   3   3  12       71.20      106.70     13.05 o 
   5   3  12        3.38        3.90      3.38 o 
  -6   4  12       90.06      103.60      9.00 o 
  -4   4  12      329.95      325.37     22.19 o 
  -2   4  12      868.89      832.71     15.96 o 
   0   4  12     1334.36     1271.72     20.45 o 
   2   4  12      825.55      785.56     29.52 o 
   4   4  12      193.18      205.59     10.98 o 
   6   4  12       44.57       50.51      6.04 o 
  -7   5  12      446.55      447.32     22.83 o 
  -5   5  12      702.79      660.10     25.86 o 
  -3   5  12      640.83      668.93     14.34 o 
  -1   5  12      348.94      360.25     12.94 o 
   1   5  12       95.27       86.85      8.09 o 
   3   5  12       55.36       62.06     13.97 o 
   5   5  12       40.26       40.62      6.90 o 
  -6   6  12       92.50       61.30     10.79 o 
  -4   6  12      176.27      154.10      9.12 o 
  -2   6  12      282.84      278.74     11.62 o 
   0   6  12       94.76       91.71     16.67 o 
   2   6  12        9.92        8.33      6.51 o 
   4   6  12       28.79       22.94      5.82 o 
  -5   7  12      301.42      327.41     13.38 o 
  -3   7  12       45.21       37.80     14.26 o 
  -1   7  12      301.63      273.62     11.85 o 
   1   7  12      260.73      251.48     17.14 o 
   3   7  12       10.63        6.86      4.42 o 
   5   7  12       16.44       22.45      6.26 o 
  -6   8  12      276.91      307.38     20.03 o 
  -4   8  12      187.11      205.87     10.65 o 
  -2   8  12      222.05      220.63     10.96 o 
   0   8  12      312.55      320.45     13.14 o 
   2   8  12      224.87      203.52     16.21 o 
   4   8  12       81.38       63.23      8.16 o 
  -5   9  12        0.05        8.92      5.94 o 
  -3   9  12       41.47       34.37      7.33 o 
  -1   9  12      158.68      148.43     10.64 o 
   1   9  12      162.28      165.34     10.26 o 
   3   9  12      106.01      114.02     13.98 o 
   5   9  12      185.71      205.68     16.64 o 
  -6  10  12      100.75       99.33      8.97 o 
  -4  10  12        3.05        9.98      3.83 o 
  -2  10  12       41.25       32.22      5.83 o 
   0  10  12       71.70       70.86      8.22 o 
   2  10  12       68.67       60.56     11.44 o 
   4  10  12       87.66       86.64      9.44 o 
  -5  11  12        0.23       11.00      3.63 o 
  -3  11  12       15.49       19.99      4.93 o 
  -1  11  12       18.43       17.82      5.13 o 
   1  11  12        5.15       -2.37      4.22 o 
   3  11  12       36.14       29.57      6.16 o 
  -4  12  12      542.71      531.72     18.46 o 
  -2  12  12      701.04      679.58     20.74 o 
   0  12  12      551.79      569.03     18.99 o 
   2  12  12      279.94      318.41     14.69 o 
  -3  13  12      418.91      389.83     15.98 o 
  -1  13  12      113.52       96.52     18.04 o 
   1  13  12       50.12       43.59      7.38 o 
   3  13  12       62.23       81.91     12.62 o 
  -4  14  12      174.75      198.54     22.55 o 
  -2  14  12       73.54       74.45      8.60 o 
   0  14  12        2.28        6.31      4.71 o 
   2  14  12        4.69        2.24      4.48 o 
  -1  15  12       24.42       16.61     11.02 o 
   1  15  12      158.60      183.03     16.47 o 
  -7   1  13        6.25       16.03      4.00 o 
  -5   1  13       83.92       97.49      8.83 o 
  -3   1  13      136.78      129.44      8.75 o 
  -1   1  13      105.89      105.16      8.67 o 
   1   1  13      361.74      367.14     13.53 o 
   3   1  13      494.22      534.32     16.99 o 
   5   1  13      220.61      265.10     18.55 o 
  -6   2  13      113.82      111.06      9.51 o 
  -4   2  13      319.89      317.72     13.33 o 
  -2   2  13      441.91      436.38     20.21 o 
   0   2  13      147.76      144.68      8.99 o 
   2   2  13       33.28       37.10      5.72 o 
   4   2  13       34.89       28.52      8.59 o 
  -7   3  13       44.88       53.09      6.75 o 
  -5   3  13       78.06       83.78      8.00 o 
  -3   3  13      158.71      174.73      9.79 o 
  -1   3  13      454.30      463.94     15.02 o 
   1   3  13      861.80      839.03     30.61 o 
   3   3  13      627.44      635.60     27.36 o 
   5   3  13      149.43      148.22     16.62 o 
  -6   4  13       59.66       48.22      6.47 o 
  -4   4  13       26.30       26.87      5.07 o 
  -2   4  13       11.49        3.26      5.68 o 
   0   4  13       36.11       34.68      5.87 o 
   2   4  13       28.63       30.07      8.79 o 
   4   4  13       80.69       75.87     12.53 o 
  -3   5  13      786.10      851.83     32.43 o 
  -1   5  13      205.73      173.44      9.72 o 
   1   5  13      261.12      238.41     16.78 o 
   3   5  13      163.06      147.74     16.24 o 
   5   5  13       39.10       40.13      9.59 o 
  -6   6  13       75.52       80.14     12.21 o 
  -4   6  13      128.52      112.10     14.35 o 
  -2   6  13      230.36      210.89     10.66 o 
   0   6  13      118.76      109.69      9.26 o 
   2   6  13      133.48      133.87     14.95 o 
   4   6  13      327.50      311.26     21.02 o 
  -5   7  13       75.70       77.63     12.36 o 
  -3   7  13      143.56      149.30      9.71 o 
  -1   7  13      139.59      165.35     17.60 o 
   1   7  13      321.48      304.63     19.50 o 
   3   7  13      411.37      473.57     25.03 o 
  -6   8  13      122.90       98.11     12.97 o 
  -4   8  13      183.53      192.32     10.88 o 
  -2   8  13       63.10       76.38     12.33 o 
   0   8  13       25.55       28.23      5.89 o 
   2   8  13       70.92       93.01     13.80 o 
   4   8  13      102.08      116.62     15.03 o 
  -5   9  13      282.65      301.06     32.98 o 
  -3   9  13       37.39       36.42      9.17 o 
  -1   9  13       62.75       70.23      8.21 o 
   1   9  13       31.28       37.28     12.18 o 
   3   9  13       22.53       29.23      9.21 o 
  -4  10  13       35.55       36.86      5.70 o 
  -2  10  13       53.19       43.69      6.68 o 
   0  10  13      148.09      136.70     11.13 o 
   2  10  13      252.32      204.80     17.37 o 
  -5  11  13       46.67       45.96      8.82 o 
  -3  11  13       41.62       40.43      6.44 o 
  -1  11  13       18.96       16.31      6.91 o 
   1  11  13       84.70       90.93     21.67 o 
  -4  12  13      162.49      168.54     15.24 o 
  -2  12  13      152.40      152.61     21.68 o 
   0  12  13       56.67       64.72      8.95 o 
   2  12  13       61.95       40.03     11.41 o 
  -3  13  13      133.37      142.77     15.98 o 
  -1  13  13      113.61      148.34     11.86 o 
   1  13  13       69.49       70.69     13.16 o 
  -6   0  14       57.63       62.88     10.67 o 
  -4   0  14       58.08       58.05     10.12 o 
  -2   0  14      122.05      104.71     13.31 o 
   0   0  14       46.33       39.46      8.82 o 
   2   0  14      116.47      104.94     12.63 o 
   4   0  14       69.09       66.26     11.81 o 
  -5   1  14      205.45      217.38     11.71 o 
  -3   1  14      356.96      342.54     20.12 o 
  -1   1  14      181.51      190.24     12.22 o 
   1   1  14        2.07       12.15      4.93 o 
   3   1  14       65.13       61.54     11.03 o 
  -6   2  14       33.25       35.76      5.62 o 
  -4   2  14       15.16       19.18      8.09 o 
  -2   2  14       19.91       13.17      4.94 o 
   0   2  14        1.53        3.88      4.27 o 
   2   2  14       46.37       59.30     11.01 o 
   4   2  14      113.81      102.53     14.30 o 
  -5   3  14       24.03       39.73      5.86 o 
  -3   3  14      120.09      123.99      9.23 o 
  -1   3  14      186.40      181.71     15.11 o 
   1   3  14      291.78      358.06     20.42 o 
   3   3  14      231.93      216.25     17.41 o 
  -6   4  14       56.08       46.22      9.46 o 
  -4   4  14       35.01       36.62      9.20 o 
  -2   4  14       42.40       32.41      8.90 o 
   0   4  14      103.08      117.56     14.16 o 
   2   4  14      196.24      189.58     16.21 o 
   4   4  14       71.55       84.21     13.31 o 
  -5   5  14       84.25       61.89     11.28 o 
  -3   5  14       58.46       62.82     11.17 o 
  -1   5  14       29.30       33.27      9.31 o 
   1   5  14      127.34      160.96     15.18 o 
   3   5  14      190.92      192.69     16.93 o 
  -2   6  14      197.90      210.35     17.06 o 
   0   6  14       91.09      102.76      9.26 o 
   2   6  14      153.21      163.83     15.74 o 
  -5   7  14       53.23       39.27      9.02 o 
  -3   7  14      403.89      429.01     24.43 o 
  -1   7  14      312.62      348.18     14.39 o 
   1   7  14       17.52        2.54      4.68 o 
   3   7  14       34.31       43.52     10.93 o 
  -4   8  14        8.84       13.17      7.45 o 
  -2   8  14       81.12       70.82     12.13 o 
   0   8  14      316.64      331.18     14.31 o 
   2   8  14      194.71      223.73     17.95 o 
  -3   9  14      227.35      232.96     13.33 o 
  -1   9  14      218.40      223.70     12.21 o 
   1   9  14      139.72      147.20     11.68 o 
  -4  10  14       55.31       57.92      9.53 o 
  -2  10  14        0.84        7.66      4.41 o 
   0  10  14       19.62        8.37      5.51 o 
   2  10  14       14.83       -2.94      7.44 o 
  -3  11  14      116.79      118.28     13.74 o 
  -1  11  14      184.37      203.10     14.30 o 
   1  11  14      153.08      154.62     17.75 o 
  -2  12  14       86.53       78.32     12.37 o 
   0  12  14       45.33       43.95     10.85 o 
  -5   1  15      158.62      160.89     10.23 o 
  -3   1  15      110.29       92.90      8.84 o 
  -1   1  15      103.66      110.51      9.81 o 
   1   1  15       93.04      108.12     13.88 o 
   3   1  15       16.11        6.43      6.95 o 
  -4   2  15      179.01      167.55     14.13 o 
  -2   2  15      148.63      155.99     13.75 o 
   0   2  15       75.17       70.79     11.70 o 
   2   2  15      170.15      174.03     15.47 o 
  -5   3  15       27.63       45.16      9.10 o 
  -3   3  15      110.98       95.92     13.46 o 
  -1   3  15      171.94      175.33     15.79 o 
   1   3  15       56.24       53.03     11.35 o 
   3   3  15        6.34        4.34      7.00 o 
  -4   4  15        2.40        8.49      6.68 o 
  -2   4  15        4.38        4.48      6.64 o 
   0   4  15       24.60       18.47      8.03 o 
   2   4  15       69.01       64.15     11.88 o 
  -3   5  15        1.51       -0.16      6.27 o 
  -1   5  15       49.71       44.08     10.81 o 
   1   5  15       98.40      129.05     15.75 o 
  -2   6  15      225.03      221.12     18.10 o 
   0   6  15      149.50      152.54     17.01 o 
   2   6  15      330.74      326.32     21.34 o 
  -3   7  15      216.98      224.17     18.25 o 
  -1   7  15       17.55       24.39      8.64 o 
   1   7  15       16.60       10.95      5.81 o 
  -2   8  15       52.22       51.28     10.76 o 
   0   8  15       10.78       12.62      5.10 o 
  -1   9  15       60.96       56.97     10.70 o 
   1   9  15       19.34       13.13      8.27 o 
  -2   0  16      334.61      376.41     21.98 o 
  -3   1  16        4.18       11.45      4.49 o 
  -1   1  16       15.90        0.81      6.38 o 
   1   1  16       14.48        9.79      7.38 o 
  -4   2  16        8.93       14.39      5.74 o 
  -2   2  16       28.42       33.49      9.64 o 
   0   2  16       18.64       11.58      7.87 o 
  -3   3  16       98.67      129.87     15.56 o 
  -1   3  16      269.32      267.08     19.58 o 
   1   3  16      110.54       94.53     13.67 o 
   0   4  16      333.14      376.61     23.15 o 
  -1   5  16      378.88      355.42     22.59 o 
                                                 
